# Supplementary material for: Association between dietary copper intake and bone mineral density in children and adolescents aged 8–19 years: A cross-sectional study
Source: PLoS One. 2024 Oct 1;19(10):e0310911. doi: 10.1371/journal.pone.0310911 (PMC11444396; doi:10.1371/journal.pone.0310911)
Supplement: S1 Appendix — (XLSX) [file pone.0310911.s001.xlsx]

## Sheet: Sheet1
													Appendix 1: Detailed information on participants in this study
SEQN	RIAGENDR	RIDAGEYR	RIDRETH1	WTMEC2YR	INDFMPIR	BMXBMI	BLOOD.UREA.NITROGEN..MG.DL.	TOTAL.CALCIUM..MG.DL.	CHOLESTEROL..REFRIGERATED.SERUM..MG.DL.	PHOSPHORUS..MG.DL.	TOTAL.PROTEIN..G.DL.	URIC.ACID..MG.DL.	X25OHD2.25OHD3..NMOL.L.	COTININE..SERUM..NG.ML.	DAYS.PHYSICALLY.ACTIVE.AT.LEAST.60.MIN.	LUMBAR.SPINE.BMD..G.CM.2.	SUBTOTAL.BMD..G.CM.2.	TOTAL.BONE.MINERAL.DENSITY..G.CM.2.	IRON..MG.1	ZINC..MG.1	COPPER..MG.1	SODIUM..MG.1	IRON..MG.2	ZINC..MG.2	COPPER..MG.2	SODIUM..MG.2	copper intake
73560	1	9	3	55766.5	2.52	17.1	11.44	9.568	157.86	4.35	7.28	5.05	73.3	0.071	5	0.751	0.718	0.856	14.19	13.84	0.542	2745	12.44	9.05	0.436	1790	0.489
73570	2	9	5	12071.5	0.84	17.4	11.44	9.568	157.86	4.35	7.28	5.05	57.94	5.07	4	0.539	0.589	0.7	12.95	8.44	0.847	3740	10.33	7.59	0.816	3080	0.8315
73572	2	10	4	12764.4	0.41	19.7	11.44	9.568	157.86	4.35	7.28	5.05	61.4	5	5	0.781	0.723	0.814	5.88	2.68	0.391	2570	36.68	34.72	1.641	7193	1.016
73578	1	18	1	11758.6	0.58	35.6	11.44	9.568	157.86	4.35	7.28	5.05	57.94	5.07	10	1.035	1.108	1.228	10.24	5.53	0.999	2209	24.71	4.32	0.429	1583	0.714
73579	2	12	3	70708	2.97	15.5	10	9.9	136	5.1	7.7	3.1	61.1	0.015	1	0.813	0.78	0.861	11.17	9.22	0.642	3295	13.36	14.06	0.784	4494	0.713
73584	1	13	3	72182.2	3.07	25.3	14	9.7	195	5.6	6.5	3.8	69.5	0.036	4	0.656	0.778	0.854	4.92	1.85	0.301	1162	5.88	2.68	0.339	1666	0.32
73587	1	14	5	15523.1	3.33	38.7	16	9.5	159	4.4	7	7.1	45.7	0.011	3	1.047	1.036	1.078	3.44	3.1	0.276	1062	5.79	8.2	0.358	1419	0.317
73588	1	11	4	8291.08	1.54	15.7	11.44	9.568	157.86	4.35	7.28	5.05	69.4	0.15	3	0.865	0.68	0.742	11.93	8.32	0.829	2837	20.35	11.68	1.053	3226	0.941
73599	2	13	3	27288.2	1.52	17.8	11	9.6	155	4	6.4	4.3	75.7	0.104	7	0.896	0.755	0.832	24.16	12.46	0.78	3173	14.3	6.25	0.66	1300	0.72
73601	1	12	1	18842.9	3.82	20.9	8	9.5	177	4.9	7.1	4.1	60.9	0.035	5	0.723	0.855	0.956	6.14	5.55	0.418	2168	12.11	6.01	1.211	3259	0.8145
73605	1	13	3	57916.1	4.25	21.1	22	9.5	164	4.7	6.7	4	74.8	0.011	6	0.73	0.754	0.836	29.99	28.8	0.818	3572	9.81	7.48	0.664	2425	0.741
73606	1	16	3	39507	3.23	26.9	11.44	9.568	157.86	4.35	7.28	5.05	57.94	5.07	10	0.936	1.046	1.146	11.06	4.67	0.676	2334	12.95	13.02	1.063	3121	0.8695
73609	2	11	1	12465.5	1.09	17.7	11.44	9.568	157.86	4.35	7.28	5.05	68.5	0.011	7	0.934	0.905	0.99	14.25	9.46	0.88	2428	20.37	12.91	1.274	5482	1.077
73630	1	13	5	15160.2	5	20.4	11.44	9.568	157.86	4.35	7.28	5.05	57.94	5.07	5	0.853	0.85	0.912	14.78	15.86	1.054	5656	13.42	11.03	1.156	3583	1.105
73644	1	8	5	8836.63	1.13	14.4	11.44	9.568	157.86	4.35	7.28	5.05	57.94	5.07	7	0.509	0.423	0.559	5.6	5.22	0.356	1272	7.79	6.88	0.376	1240	0.366
73648	2	16	4	10885.9	5	21.1	11.44	9.568	157.86	4.35	7.28	5.05	57.94	5.07	10	1.006	0.911	1.031	2.12	1.55	0.278	789	13.29	7.52	0.953	3017	0.6155
73653	2	10	4	9644.94	0.38	16.8	11.44	9.568	157.86	4.35	7.28	5.05	26.6	0.447	7	0.857	0.714	0.805	13.74	13.86	1.215	3015	7.3	5.43	0.439	2761	0.827
73680	1	12	3	64069.7	2.46	18	21	9.5	161	5.5	7.2	3.2	97.9	0.016	2	0.632	0.758	0.882	11.19	9.19	0.731	3441	13.37	25.28	1.01	4232	0.8705
73681	2	9	4	10508.7	1.07	18.8	11.44	9.568	157.86	4.35	7.28	5.05	57.94	5.07	5	0.739	0.714	0.816	13.69	10.98	0.869	2737	9.63	8.26	0.997	3082	0.933
73687	1	8	3	18467.5	0.72	15.4	11.44	9.568	157.86	4.35	7.28	5.05	46.8	0.011	3	0.635	0.57	0.676	12.2	14.98	0.624	2107	9.27	10.72	0.733	3052	0.6785
73691	1	14	3	89715.9	1.56	18.9	7	9.3	145	5	6.8	5.2	73.4	0.043	7	1.176	1.013	1.085	11.66	5.06	0.618	2047	12.32	17.26	1.601	3534	1.1095
73705	1	10	3	40035.6	4.19	16.5	11.44	9.568	157.86	4.35	7.28	5.05	60.5	0.011	7	0.594	0.637	0.748	15.8	7.65	0.563	3392	28.2	22.58	1.831	5640	1.197
73712	1	18	5	8729.69	5	27.3	14	9.7	167	4	7.4	6.9	42.1	0.083	10	0.949	1.013	1.101	15.57	12.5	1.28	5847	11.34	12.35	0.473	3233	0.8765
73719	2	11	1	12238.5	0.7	25.2	11.44	9.568	157.86	4.35	7.28	5.05	48.9	0.011	1	0.905	0.848	0.96	5.53	4.1	0.836	2120	18.64	5.86	0.776	1282	0.806
73728	1	16	3	58072	3.13	21.2	15	9.6	144	3.8	7.4	6.3	59.2	0.011	10	1.128	1.074	1.146	14.97	11.27	1.096	2495	21.22	20.28	1.007	4406	1.0515
73731	1	12	5	11875.9	4.61	18	18	10.3	168	6.1	7	4.4	77.2	0.033	5	0.861	0.961	1.031	12.39	6.61	1.132	1332	11.07	7.84	0.572	3210	0.852
73750	1	9	5	50354.5	1.43	15.3	11.44	9.568	157.86	4.35	7.28	5.05	78.3	0.1	4	0.567	0.604	0.766	15.34	16.5	1.244	4468	14.56	8.41	1.038	3006	1.141
73753	2	11	3	46203.4	2.12	17.4	11.44	9.568	157.86	4.35	7.28	5.05	59.3	0.019	5	0.764	0.778	0.866	24.88	16.67	0.658	3052	36.49	17.97	1.166	4426	0.912
73754	1	15	1	23351.6	0.84	21.6	13	9.8	180	4.9	7.3	5.6	64.8	107	2	1.076	1.156	1.248	14.18	10.84	0.83	3600	15.68	6.84	1.114	6829	0.972
73759	2	9	1	16285.8	1.49	27.2	11.44	9.568	157.86	4.35	7.28	5.05	59.2	0.034	7	0.927	0.842	0.914	14.25	11.91	0.901	5839	11.43	12.36	1.265	3463	1.083
73761	1	17	1	17716.2	0.4	17.2	6	10.2	170	3.9	8.3	4.4	95	0.144	10	0.935	0.943	1.058	10.68	8.39	1.52	4244	15.62	11	1.563	5910	1.5415
73764	1	13	5	9687.04	2.51	21.1	13	9.9	137	5.4	7.3	5.2	61.3	0.02	4	0.928	0.857	0.932	16.85	33.9	1.159	3433	15.23	11.1	0.768	3249	0.9635
73775	2	14	4	10368.2	0.5	20.6	7	9.7	131	4.3	6.6	4.3	61.6	0.452	3	0.944	0.879	1.009	4.87	3.31	0.556	1203	8.61	9.48	1.125	4101	0.8405
73776	2	19	2	15181.8	0.54	22.5	8	9	147	3.2	7.8	3.7	49.3	0.011	10	1.066	0.803	0.931	27.48	16.14	1.447	1842	15.52	10.42	0.993	3171	1.22
73786	2	18	3	71736.5	0.91	29.7	13	9.4	194	4	7.4	6.6	74.2	2.12	10	1.036	0.91	1.033	8.6	7.79	0.613	2614	5.16	3.87	0.369	1997	0.491
73788	2	9	2	13111.7	0.37	21.8	11.44	9.568	157.86	4.35	7.28	5.05	87.2	0.028	7	0.73	0.74	0.838	7.72	6.18	0.707	1627	10.4	3.06	0.56	1346	0.6335
73793	1	10	1	15181.3	2.25	16.3	11.44	9.568	157.86	4.35	7.28	5.05	54.4	0.011	7	0.706	0.769	0.89	28.61	16.15	0.881	3574	17.04	8.96	0.672	1699	0.7765
73798	1	11	2	15260.5	0.54	17.6	11.44	9.568	157.86	4.35	7.28	5.05	40.8	0.011	7	0.566	0.579	0.662	14.82	14.22	1.323	3259	21.85	15.69	1.534	3900	1.4285
73824	1	11	4	6545.99	0.5	18.3	11.44	9.568	157.86	4.35	7.28	5.05	80	0.082	5	0.734	0.75	0.85	5.01	2.8	0.294	1157	13.93	8.27	0.756	4610	0.525
73826	2	14	1	13061.3	0.54	19.7	6	9.1	119	4.3	6.9	5.1	34.7	0.034	0	0.965	0.883	1.014	9.46	5.64	0.811	2222	16.62	17.55	1.484	4193	1.1475
73827	2	11	1	14735	5	19.7	11.44	9.568	157.86	4.35	7.28	5.05	51.3	0.031	4	0.811	0.788	0.885	3.51	1.43	0.265	826	5.54	3.15	0.528	1473	0.3965
73841	1	13	1	11758.6	0.58	22.6	9	10.3	170	5.9	7.1	5.1	42.8	0.011	0	0.808	0.842	0.929	12.44	5.58	1.57	1046	9.17	2.79	0.272	893	0.921
73844	2	12	3	86591.5	2.2	27.2	10	9.5	116	4.9	7.7	6	62	0.011	3	0.599	0.686	0.73	1.48	0.68	0.333	456	6.75	4.22	0.361	1839	0.347
73849	2	16	3	62146.8	5	19.5	9	9.6	176	4.3	7.2	4.5	69.5	0.011	10	1.142	0.863	0.99	15.88	16.81	2.296	4107	22.26	7.73	1	2034	1.648
73853	1	13	3	39908.7	3.48	15.4	12	9.9	149	5.1	7.1	3	56.6	0.011	7	0.643	0.769	0.882	31.74	32.42	2.099	7584	28.32	15.32	1.337	4728	1.718
73887	1	16	3	80913.8	2.2	30.8	6	10	124	4.4	7.4	6.2	68.7	0.011	10	0.939	0.928	0.961	3.48	4.66	0.639	1363	3.14	5.76	0.226	599	0.4325
73889	1	15	2	26382.2	0.92	18.6	11	9.7	186	4.8	7.5	4.7	77.3	0.011	5	0.898	0.914	0.97	25.78	6.31	0.982	3124	25.2	9.89	0.904	3175	0.943
73892	1	15	5	12021.6	5	21.5	17	9.7	170	3.8	7.4	5.7	53.4	0.011	5	1.154	0.958	1.038	7	10.07	0.703	1926	6.47	7.96	0.569	1715	0.636
73893	1	17	4	14625.6	2.017	20.7	10	9.9	141	4.5	7.2	5	62.9	15.7	10	1.006	1.111	1.177	20.31	14.71	1.538	5951	21.07	17.87	1.43	5269	1.484
73897	2	11	4	11884.8	0.56	15.3	11.44	9.568	157.86	4.35	7.28	5.05	34.1	0.169	7	0.732	0.703	0.815	18.4	12.93	1.166	3009	10.12	15.17	0.753	3402	0.9595
73904	1	17	1	14519.1	0.54	20.9	10	9.7	151	4.4	7.5	4.7	63.1	0.038	10	0.883	0.89	0.974	8.7	7.46	0.684	2949	48.79	42.08	1.679	9887	1.1815
73907	2	8	3	16854.3	0.61	25.4	11.44	9.568	157.86	4.35	7.28	5.05	57.94	5.07	7	0.631	0.659	0.772	8.31	4.17	0.532	1089	9.76	4.3	0.759	1708	0.6455
73915	2	14	3	39103.2	0.87	29.4	13	9.3	177	3.7	6.7	5.6	75.4	0.026	4	1.099	0.939	1.043	7.33	5.8	0.6	3239	16.48	6.26	0.725	3033	0.6625
73917	1	8	3	15327.5	0	14	11.44	9.568	157.86	4.35	7.28	5.05	63.4	2.07	7	0.573	0.53	0.658	7.73	5.03	0.657	2981	13.06	9.42	0.661	2836	0.659
73920	1	18	1	25355.4	1.83	21.1	8	10.3	147	4.6	8.1	6.4	72.9	6.23	10	1.039	1.092	1.199	11.9	7.76	0.76	3924	37.21	13.57	0.922	4364	0.841
73933	2	10	5	7053.05	0.59	18.7	11.44	9.568	157.86	4.35	7.28	5.05	45	0.071	4	0.84	0.814	0.929	8.21	4.47	0.277	968	17.11	16.69	1.719	4999	0.998
73951	1	14	2	22395.5	2.78	20.9	8	9.5	111	4.2	7.7	6.7	55.2	0.024	6	0.86	0.904	0.968	8.98	4.95	0.63	2024	7.92	4.33	0.554	3188	0.592
73953	2	13	4	11361.5	2.017	19.7	8	9.6	187	4.2	7.5	4.2	24.8	0.011	2	0.954	0.914	1.001	3.1	2.89	0.37	1546	5.38	2.72	0.404	1314	0.387
73958	2	16	4	17178	3.09	36.7	10	9.6	115	3.8	7.7	5.1	22.9	0.011	10	1.195	1.122	1.293	8.11	13.63	0.661	3075	10.04	13.82	0.993	3642	0.827
73960	2	11	3	49652.7	5	14.9	11.44	9.568	157.86	4.35	7.28	5.05	57.94	5.07	5	0.769	0.673	0.751	9.01	6.79	1.033	1965	8.96	5.8	0.67	1989	0.8515
73963	1	16	5	17926.2	3.14	24.5	9	10.2	196	3.8	8.1	5.5	36.8	0.019	10	1.071	1.027	1.141	16.82	6.21	0.907	2374	21.48	4.26	0.818	2076	0.8625
73967	1	9	5	9199.05	5	19.6	11.44	9.568	157.86	4.35	7.28	5.05	57.94	5.07	7	0.648	0.706	0.852	8.01	6.36	0.596	1457	15.34	13.64	1.904	4157	1.25
73968	1	15	4	18451.3	4.19	20.8	15	9.7	142	4.6	7.2	5.4	37.9	0.016	2	0.989	1.008	1.093	9.93	7.52	0.818	3513	18.49	13.28	0.935	3846	0.8765
73971	2	15	4	14576.5	2.37	32.6	11	9.4	168	4.7	6.9	4.9	58.6	0.011	0	1.074	1.03	1.154	17.09	8.35	0.908	5201	8.82	9.91	0.754	2562	0.831
73976	2	11	5	8716.34	0	23.5	11.44	9.568	157.86	4.35	7.28	5.05	57.5	0.011	7	0.775	0.807	0.987	10.16	10.85	1.032	2419	7.36	4.87	0.747	1986	0.8895
73978	2	10	5	11024.5	5	17	11.44	9.568	157.86	4.35	7.28	5.05	50	0.011	5	0.752	0.763	0.85	6.77	6.92	0.575	2176	5.83	5.56	0.466	1345	0.5205
73982	1	13	4	14629.6	0.35	26.4	11	9.6	131	5.3	7.1	2.7	64.3	0.196	1	0.807	0.845	0.928	13.22	5.48	0.487	2610	33.36	12.64	0.846	2525	0.6665
73991	2	8	1	16335.4	0.64	23.2	11.44	9.568	157.86	4.35	7.28	5.05	73.8	0.017	7	0.647	0.654	0.765	14.47	11.1	0.67	1800	17.36	10.39	0.44	2243	0.555
73996	2	17	3	41018.8	1.54	21.2	11.44	9.568	157.86	4.35	7.28	5.05	57.94	5.07	10	0.938	0.857	0.994	6.42	8.02	0.474	1951	8.13	7.97	0.299	814	0.3865
73997	1	17	1	17627.6	2.9	22	15	9.9	170	4.1	7.4	4.7	86.4	0.015	10	1.054	1.091	1.223	29.36	19.12	2.233	4379	32.57	23.8	1.673	4472	1.953
74000	1	14	3	24075.5	0.93	17.3	8	9.8	135	6.4	7.3	6.2	92	0.691	4	0.729	0.749	0.816	8.18	6.99	0.577	2417	8.56	8.8	0.344	1264	0.4605
74017	2	18	5	6366.73	3.05	31.9	8	10	162	3.6	8.7	3.7	30.6	0.011	10	0.947	0.886	1.013	7.78	5.49	0.559	2836	6.25	3.68	0.629	1785	0.594
74019	2	17	1	9893.04	0.1	19.2	9	9.6	190	4.7	7.4	3	24.4	0.082	10	0.807	0.739	0.851	8.59	9.92	0.406	1946	8.4	11.55	0.555	2073	0.4805
74023	1	19	3	87075.5	3.87	26.4	13	9.4	138	4	7	6.6	88.7	10.2	10	1.113	1.161	1.26	22.75	16.6	1.726	6411	24.02	13.32	1.558	8895	1.642
74043	2	14	1	10633.8	0.29	22.9	11.44	9.568	157.86	4.35	7.28	5.05	57.94	5.07	0	0.833	0.823	0.916	8.97	5.86	1.338	5046	15.43	11.23	1.448	3354	1.393
74053	2	10	4	13646.2	1.45	15	11.44	9.568	157.86	4.35	7.28	5.05	51.6	0.035	7	0.741	0.731	0.836	10.35	9.09	0.999	2087	11.26	13.61	0.796	1999	0.8975
74060	2	8	3	31674	3.48	14.3	11.44	9.568	157.86	4.35	7.28	5.05	72.5	0.011	7	0.638	0.593	0.712	17.78	10.25	1.054	2543	10	7.99	0.582	2111	0.818
74061	2	12	4	11805.1	0.75	17.6	4	9.9	164	5.4	7.1	4.9	22.6	1.15	4	0.93	0.868	1.002	13.67	4.44	0.54	2083	11.11	8.22	0.759	3029	0.6495
74088	1	12	1	15077.3	0.73	19.2	11.44	9.568	157.86	4.35	7.28	5.05	57.94	5.07	3	0.691	0.748	0.836	6.23	5.13	0.499	2798	8.11	6.04	0.453	1993	0.476
74091	2	19	5	14211.1	2.65	29.8	9	9.7	190	4.5	6.4	4.1	69	187	10	1.198	1.088	1.24	7.71	4.06	0.706	2072	13.45	11.72	1.103	2899	0.9045
74095	2	12	2	12466.7	5	16.8	11.44	9.568	157.86	4.35	7.28	5.05	57.94	5.07	4	0.858	0.814	0.905	17.56	8.25	1.296	5231	12	10.52	1.237	3698	1.2665
74102	2	18	4	14441.7	1.61	43.8	13	9.2	167	3	6.1	5.5	35	0.011	10	1.241	1.03	1.165	7.67	7.21	0.771	3933	3.33	0.86	0.21	994	0.4905
74103	2	17	2	12558.9	0.98	27.1	13	9.8	139	3.5	7.8	4.7	47.9	0.022	10	0.98	0.845	0.957	6.42	9.91	0.696	2554	6.49	5.36	0.621	1823	0.6585
74106	2	10	4	7679.65	1.72	18.4	11.44	9.568	157.86	4.35	7.28	5.05	61.3	0.039	7	0.832	0.714	0.803	12.19	4.15	0.43	2515	12.34	10.43	0.915	3359	0.6725
74113	1	17	3	27707.3	0.84	28.1	13	9.7	152	3.8	7.6	7.2	61.8	0.034	10	0.897	0.984	1.098	30.24	41.75	2.336	17492	24.34	24.47	1.524	7495	1.93
74114	2	9	4	9791.42	0.78	14.9	11.44	9.568	157.86	4.35	7.28	5.05	70	0.02	7	0.712	0.648	0.767	4.61	3.16	0.391	1266	7.44	5.56	0.539	1896	0.465
74117	2	8	4	13231.1	2.18	15.6	11.44	9.568	157.86	4.35	7.28	5.05	49.8	0.12	7	0.664	0.647	0.789	8.87	4.32	0.418	2201	10.5	5.72	0.605	2444	0.5115
74133	2	14	1	19339.3	1.2	21.5	5	9.4	150	4.8	7	3.9	38.6	0.025	4	1.051	0.891	0.997	2.8	1.22	0.223	622	5.28	2.27	0.572	1153	0.3975
74137	1	17	1	19950	0.94	21.6	15	9.5	141	4.6	7.1	6	62.2	0.011	10	0.915	1.016	1.111	26.62	18.18	0.998	4131	19.28	5.95	0.768	1602	0.883
74140	2	8	1	8330.48	0.45	24.6	11.44	9.568	157.86	4.35	7.28	5.05	68.9	0.011	7	0.663	0.663	0.727	17.53	13.91	1.122	5287	9.44	11.42	0.645	2266	0.8835
74158	2	19	4	13629.9	1.06	22.5	4	9.7	237	4.4	7.1	4	14.5	1.8	10	0.891	0.883	1.003	13.46	5.6	0.759	4721	8.78	5.42	0.515	3186	0.637
74161	2	16	5	14285.7	0.65	23.2	9	9.6	155	4.2	6.8	4.2	22.6	0.249	10	0.96	0.815	0.952	13.8	8.08	0.762	2552	14.33	16.43	0.879	4073	0.8205
74168	1	14	1	21944.5	0.74	19.7	13	9.3	120	5	7.1	4.7	79.4	0.319	6	1.037	0.989	1.047	30.49	25.71	0.959	5916	20	12.63	1.031	4302	0.995
74171	1	17	5	12028.7	3.07	20	11	10.1	196	4.6	8	6.8	21.6	0.011	10	0.771	0.817	0.903	6.09	7.54	0.661	1700	20.17	10.36	0.89	2539	0.7755
74179	1	17	4	14798.5	4.38	22.8	14	9.4	159	4.4	6.5	4.4	78.6	0.011	10	1.058	1.149	1.227	30.32	19.92	3.977	5844	90.16	77.9	2.567	6406	3.272
74182	1	12	1	14445.6	0.8	17.1	11.44	9.568	157.86	4.35	7.28	5.05	57.94	5.07	1	0.645	0.715	0.813	8.82	3.59	0.557	1975	12.45	9.47	0.936	3929	0.7465
74185	2	11	3	49652.9	4.72	24.3	11.44	9.568	157.86	4.35	7.28	5.05	47.8	0.011	3	0.837	0.81	0.873	7.04	5.65	0.529	1944	11.51	5.43	0.795	2249	0.662
74206	1	16	5	94277.9	5	18.9	14	9.9	156	3.9	6.9	7.5	59.3	0.026	10	1.13	1.023	1.103	13.27	12.56	0.74	3728	9.15	9.63	0.836	3812	0.788
74209	2	9	4	8422.6	1.04	28.9	11.44	9.568	157.86	4.35	7.28	5.05	39.8	0.251	2	0.796	0.766	0.873	13.19	5.52	0.883	2467	9.21	5.9	0.371	1397	0.627
74215	2	9	1	14644.5	5	17.8	11.44	9.568	157.86	4.35	7.28	5.05	62.5	0.011	7	0.74	0.7	0.8	16.52	7.81	1.223	3166	6.72	10.62	0.717	2392	0.97
74218	1	10	4	7276.63	1.77	19.8	11.44	9.568	157.86	4.35	7.28	5.05	57.94	5.07	4	0.654	0.725	0.84	8.43	4.44	0.593	2763	14.48	9.06	0.852	3023	0.7225
74220	1	14	3	36745.3	1.18	26.6	10	10.2	181	5.2	7.5	6.3	77.7	9.73	7	1.023	1.075	1.171	16.26	14.1	0.6	2507	21.13	16.73	0.802	4287	0.701
74229	2	17	4	14479.6	3.82	18.9	13	9.3	180	4.1	6.9	4.3	45.6	0.011	10	1.135	0.933	1.08	25.95	8.89	0.855	3730	16.74	9.3	0.677	3378	0.766
74233	2	19	1	26734.5	0.51	19.8	12	9.4	165	5	6.8	3.5	57.9	0.137	10	1.035	0.885	1.076	25.24	17.59	1.759	5869	11.81	11.24	0.786	4606	1.2725
74245	2	11	2	13187.3	1.06	16.1	11.44	9.568	157.86	4.35	7.28	5.05	57.94	5.07	7	0.677	0.698	0.804	13.95	9.64	0.992	2844	13.95	15.58	0.627	1537	0.8095
74249	2	16	5	7107.55	5	21.1	11	9.4	164	4.2	7.2	4.2	82.5	0.011	10	1.007	0.86	1.002	10.43	13.01	0.852	3841	8.79	11.32	0.65	2892	0.751
74252	2	18	3	96011.2	1.56	22.1	8	9.4	159	4.4	6.9	4.1	61.1	5.16	10	0.986	0.929	1.101	6.32	5.35	0.531	2790	14.76	9.68	0.636	3911	0.5835
74256	1	17	5	8335.81	0.04	23.5	11	9.8	205	4.3	7.3	6.9	53	0.011	10	1.227	1.24	1.283	19.32	18.82	0.592	2480	17.68	14.8	1.31	3800	0.951
74271	1	13	1	11081.1	0.95	37.1	9	9.3	202	4.6	6.7	6.2	54.2	0.011	3	0.719	0.872	0.968	14.11	8.07	0.625	1051	19.3	11.66	1.221	5046	0.923
74273	1	16	3	50517	2.66	18.9	6	9.6	145	3.4	7.3	5	47.6	0.058	10	0.94	0.915	1.024	43.54	15.1	1.367	7296	13.63	11.65	1.132	4724	1.2495
74277	1	16	1	11125.4	2.69	26.1	22	9.6	183	5.2	7.7	7.5	51	0.075	10	0.864	0.876	0.971	16.65	11.2	0.885	2675	5.6	5.14	0.444	1070	0.6645
74286	2	10	4	13043.7	0.49	15.2	11.44	9.568	157.86	4.35	7.28	5.05	61.3	0.04	7	0.611	0.608	0.727	10.98	5.44	0.644	1396	27.15	10.74	1.119	4568	0.8815
74297	1	9	2	15955.1	2.017	17	11.44	9.568	157.86	4.35	7.28	5.05	66.2	0.011	7	0.591	0.654	0.746	15.99	9.39	0.825	2891	23.79	17.26	0.943	2138	0.884
74308	1	11	3	17051.4	0.57	14.1	11.44	9.568	157.86	4.35	7.28	5.05	72.5	0.223	7	0.644	0.629	0.797	17.61	12.76	1.226	4808	14.72	9.43	0.955	3059	1.0905
74325	1	12	5	19898.7	2.017	21.3	5	9.8	197	4.9	7.2	3.7	59.7	0.299	5	0.899	0.86	0.925	7.51	6.83	0.451	3242	8.57	6.31	0.939	1928	0.695
74326	1	16	4	14003.8	1.02	33.2	7	9.5	132	3.8	6.7	6.4	29.3	0.108	10	1.028	1.151	1.264	10.87	10.34	0.748	3154	11.07	6.89	0.517	2882	0.6325
74327	1	14	1	20991.3	1.14	24.1	12	10.1	159	5.6	6.5	4.4	56.3	0.011	10	0.725	0.8	0.875	22.06	26.01	0.954	5622	20.11	10.17	1.221	2322	1.0875
74332	2	18	3	70293.5	1.49	48.6	6	9.1	225	4.3	6.8	6.9	49.6	0.695	10	1.258	0.964	1.073	7.65	3.88	0.676	3484	11.07	7.75	1.285	1728	0.9805
74339	1	12	1	19087.5	0.24	21.3	11	9.9	141	5.5	6.9	3.6	62.5	0.023	7	0.733	0.852	0.894	4.09	4.58	0.529	1749	23.95	21.12	1.764	7720	1.1465
74342	2	10	4	10113.6	0.43	20.9	11.44	9.568	157.86	4.35	7.28	5.05	57.7	2.14	7	0.753	0.745	0.891	23.03	21.32	1.013	4078	14.7	8.46	0.976	2710	0.9945
74347	1	13	5	18084.1	5	20	11	9.7	130	5.1	7.1	6.1	52.8	0.011	6	0.864	1.037	1.065	18.17	16.56	0.815	3604	7.83	4.61	0.51	3551	0.6625
74356	2	18	1	15573.1	2.54	15.9	11.44	9.568	157.86	4.35	7.28	5.05	57.94	5.07	10	0.969	0.806	0.968	5.45	5.72	0.523	3837	16.96	8.01	0.987	4060	0.755
74358	2	13	1	15271.2	0.89	15.9	10	9.9	154	4.9	7.3	4.3	57.8	0.011	2	0.843	0.859	0.939	9.53	6.23	0.652	2336	17.09	13.01	0.722	2488	0.687
74360	2	17	4	14441.7	1.61	27.7	11	9.6	142	4.1	6.7	5.2	58.4	0.011	10	1.117	0.96	1.127	17.27	18.14	1.309	2848	24.09	16.71	1.855	3996	1.582
74361	2	10	3	10751.4	0.35	27.3	11.44	9.568	157.86	4.35	7.28	5.05	57.9	0.047	7	0.741	0.806	0.897	10.56	9.62	0.884	3488	20.93	7.91	0.694	2615	0.789
74392	1	14	3	54492	2.017	18.6	7	10	149	5.4	6.5	6.5	71.4	0.035	1	0.686	0.723	0.817	30.13	31.65	0.96	4908	10.66	11.19	1.575	5967	1.2675
74401	2	19	3	28554.1	0.5	25.2	10	9.5	175	3.6	6.8	4.3	55.6	368	10	0.958	0.97	1.088	6.77	4.07	0.653	1381	5.41	4.72	0.398	1066	0.5255
74407	2	8	3	48793.6	0.9	19.1	11.44	9.568	157.86	4.35	7.28	5.05	66	0.402	7	0.589	0.615	0.714	12.91	9.86	1.154	2463	15.34	15.45	0.782	3794	0.968
74435	1	19	4	12337.3	2.12	19.3	9	9.2	104	3.4	7	5.7	33.7	3.16	10	1.025	1.117	1.242	14.2	10.78	1.532	4143	46.81	25.29	2.222	7719	1.877
74443	2	11	2	13044.5	2.12	16.1	11.44	9.568	157.86	4.35	7.28	5.05	93.8	0.011	7	0.645	0.651	0.739	15.37	9.68	1.402	2756	17.53	19.48	1.408	2635	1.405
74444	1	10	4	8840.8	1.88	14.2	11.44	9.568	157.86	4.35	7.28	5.05	71.4	2.45	5	0.692	0.641	0.79	10.41	8.2	0.585	2474	12.17	9.38	0.469	2368	0.527
74452	2	11	1	17707.1	4.12	15.5	11.44	9.568	157.86	4.35	7.28	5.05	47.8	0.018	7	0.697	0.651	0.759	4.96	4.17	0.36	1371	11.6	7.36	0.847	3410	0.6035
74457	1	13	3	68376.2	5	19.8	11	9.4	149	5.6	6.9	6.4	59.7	0.05	4	0.921	0.935	1.023	6.79	5.52	0.535	3621	8.38	8.72	0.53	2668	0.5325
74458	2	15	1	16267.6	1.63	25.2	13	9.9	163	4.5	7.4	5.5	40.6	0.015	4	0.941	0.885	1.043	4.81	2.92	0.408	1438	10.55	7.15	0.429	2313	0.4185
74471	2	16	1	15026.6	1.27	32.6	7	9.8	244	3.5	7.3	5.3	45.4	0.011	10	1.147	1.028	1.151	15.56	12.56	0.671	4042	9.21	7.69	0.612	1903	0.6415
74478	1	8	5	9186.8	1.25	16	11.44	9.568	157.86	4.35	7.28	5.05	60.2	0.689	7	0.757	0.733	0.882	11.72	4.28	0.798	1728	19.28	12.73	1.064	2600	0.931
74484	2	11	4	8067.03	3.96	21.3	11.44	9.568	157.86	4.35	7.28	5.05	47.3	0.02	5	1.126	0.935	1.054	6.52	5.47	0.515	2912	9.6	5.76	0.542	2578	0.5285
74491	2	8	4	7095.46	0.47	17.5	11.44	9.568	157.86	4.35	7.28	5.05	66.8	0.611	7	0.7	0.572	0.775	11.46	7.98	1.229	4682	5.3	5.08	1.022	1324	1.1255
74492	2	10	3	52736.5	1.97	20.5	11.44	9.568	157.86	4.35	7.28	5.05	54.4	0.011	7	0.784	0.652	0.721	10.42	6.69	0.591	2968	13.81	10.17	0.793	3313	0.692
74495	1	8	5	7089.84	1.72	13.5	11.44	9.568	157.86	4.35	7.28	5.05	70.1	0.011	7	0.539	0.53	0.67	10.17	6.39	1.527	2281	12.04	7.93	1.977	4011	1.752
74501	2	10	3	20299.8	1.12	20	11.44	9.568	157.86	4.35	7.28	5.05	57.1	0.011	5	0.67	0.733	0.812	24.64	12.94	1.177	3089	10.5	9.75	0.836	4268	1.0065
74507	1	14	1	18776.7	0.7	19.7	8	9.9	145	4.9	7.9	5.5	70.4	0.126	3	1.023	1.07	1.144	6.96	6.96	0.522	1785	9.26	6.5	0.493	4329	0.5075
74513	1	15	3	54492	2.017	25.8	11	10.2	128	4.8	7.2	5.9	83	0.591	6	0.771	0.834	0.957	28.76	21.4	2.296	11722	14.72	10.61	1.566	3137	1.931
74516	2	16	1	17663.1	1.59	21.3	8	9.5	125	4	7.6	2.4	53.4	0.011	10	0.967	0.89	1.001	9.16	7.83	0.498	2814	3.55	7.18	0.501	1837	0.4995
74525	1	11	5	8977.26	0.57	22.5	11.44	9.568	157.86	4.35	7.28	5.05	57.6	1.28	5	0.612	0.675	0.799	15.04	11.88	1.099	3051	51.74	24.39	1.761	5771	1.43
74545	2	8	3	23180.2	0.67	14.4	11.44	9.568	157.86	4.35	7.28	5.05	57.94	5.07	7	0.777	0.63	0.773	28.85	17.4	1.351	2744	7.85	6.4	0.729	2999	1.04
74575	2	16	2	10842.4	1.58	26.2	8	9.3	199	5	6.2	5.1	64.3	1.23	10	0.974	0.943	1.064	3.75	3.85	0.714	1604	6.22	4.34	0.737	2412	0.7255
74580	2	13	2	13232.8	0.82	18.9	13	10	204	5.4	7.1	3.6	50.2	5.68	0	0.923	0.849	0.94	8.51	11.84	0.519	5147	9.49	11.2	0.675	1884	0.597
74602	2	18	4	17247.9	2.97	28.6	10	9.3	153	3.5	7.4	4.7	21.1	0.017	10	0.91	0.918	1.023	6.12	4.27	0.421	2673	26.4	14.04	1.648	3724	1.0345
74608	1	14	1	17308.2	2.25	16	16	9.8	144	6.1	7.3	5.5	82.4	0.011	3	0.829	0.891	0.988	11.02	7.94	0.647	1455	29.02	21.38	1.379	7696	1.013
74614	2	12	1	18219.8	2.05	21.4	8	9.9	160	4.9	7.1	5	46	0.011	5	0.763	0.774	0.86	4.62	5.84	0.401	1917	13.47	11.83	1.254	3928	0.8275
74616	1	19	1	14253.4	0.98	45.1	9	9.5	208	4.2	8	8.1	52.6	1.05	10	0.917	0.995	1.118	9.02	3.33	0.354	2304	8.98	6.44	0.658	1828	0.506
74617	1	17	4	18834.6	1.06	21.7	3	9.3	136	4.2	6.9	5	23.3	145	10	1.167	1.072	1.158	8.49	8.22	0.893	4129	11.35	10.5	1.39	4402	1.1415
74620	2	14	4	14265.6	1.54	24.6	11.44	9.568	157.86	4.35	7.28	5.05	57.94	5.07	10	0.972	0.956	1.038	10.17	2.05	0.392	1993	4.06	4.9	0.452	1973	0.422
74626	1	15	1	10442.4	2.017	24.9	15	9.9	180	4.7	7.6	7.8	44.8	0.011	0	0.929	0.969	1.051	16.59	9.68	1.266	4574	23.45	5.47	1.264	4415	1.265
74629	1	14	1	10442.4	2.017	28.4	8	10	169	5.7	8	6.6	47.9	0.037	2	1.095	0.969	1.027	7.79	3.5	0.609	1863	11.09	10.2	1.055	3019	0.832
74630	1	18	5	8335.81	0	29.3	10	9.5	225	3.7	7.4	7.7	33.4	0.011	10	1.09	1.144	1.252	14.09	9.84	1.679	4615	11.41	11.08	1.047	3976	1.363
74637	1	11	3	65473.2	1.92	26.2	11.44	9.568	157.86	4.35	7.28	5.05	39	0.101	0	0.551	0.624	0.694	20.79	13.83	1.572	4610	3.09	0.68	0.238	400	0.905
74647	2	15	3	47482	3.67	20.5	12	10.2	179	4.4	7.4	6	89.9	0.011	7	0.847	0.94	1.016	8.1	7.71	1.36	1100	5.96	4.05	0.691	1945	1.0255
74651	1	8	3	17996.3	0.33	15.2	11.44	9.568	157.86	4.35	7.28	5.05	74.5	4.72	7	0.511	0.537	0.634	17.64	14.87	0.997	7702	4.16	4.3	0.496	2806	0.7465
74666	1	13	5	6447.67	1.14	27.2	11	10.1	179	4.6	7.9	9.7	47.1	0.016	5	0.863	0.899	0.944	18.68	22.92	0.806	2411	14.1	17.62	0.585	2670	0.6955
74671	2	12	2	10842.4	1.58	30.7	11	10.2	181	4.3	7.1	4.8	58.7	0.011	4	0.844	0.812	0.89	9.35	8.24	1.187	3221	4.67	6.59	1.093	1375	1.14
74672	1	17	1	16351.1	0.91	21.5	14	9.9	139	3.4	7.4	5.4	44.9	0.011	10	1.096	1.012	1.073	16.51	3.83	0.731	3524	18.62	12.83	1.324	3315	1.0275
74675	2	18	3	77791.7	5	26.2	9	10.1	177	3.9	7.5	5.7	112	1.18	10	0.953	0.842	0.946	2.98	1.82	0.401	2265	8.1	15.16	0.407	1776	0.404
74681	2	9	4	11023.7	1.27	15.7	11.44	9.568	157.86	4.35	7.28	5.05	57.8	0.184	4	0.673	0.626	0.714	10.41	12.24	0.553	2044	18.86	8.24	1.006	4138	0.7795
74687	1	16	4	13102.5	4.25	20.5	13	9.2	126	4.8	6.6	4.8	70.4	0.011	10	1.104	1.038	1.137	24.38	5.16	0.843	1600	13.59	9.05	1.039	3077	0.941
74690	1	11	3	19318	0.53	15.8	11.44	9.568	157.86	4.35	7.28	5.05	56.7	0.703	7	0.585	0.655	0.804	4.2	4.87	0.275	1411	13.16	10.92	1.595	4188	0.935
74691	2	12	3	58529.2	5	15.7	7	9.4	152	4.8	7.5	3.1	59	0.011	4	0.803	0.788	0.907	15.8	17.87	0.903	3238	10.82	7.27	0.416	997	0.6595
74699	1	13	3	49120.5	1.51	44.3	9	9.5	138	4.6	7.3	6.9	51.8	6.6	7	0.937	0.961	1.005	8.24	5.94	0.861	3472	12.29	7.86	0.535	3928	0.698
74700	2	11	5	8716.34	4.1	18.9	11.44	9.568	157.86	4.35	7.28	5.05	57.94	5.07	7	0.959	0.888	0.992	13.86	21.89	0.906	3741	9.78	6.83	0.604	1071	0.755
74701	1	15	3	63585.9	4.19	41	10	9.2	213	5	7.1	7.6	48.6	0.214	3	1.024	0.92	1.016	27.71	15.7	2.237	6146	9.17	17.62	0.825	2863	1.531
74706	1	8	4	7870.98	0.55	17	11.44	9.568	157.86	4.35	7.28	5.05	57.94	5.07	3	0.665	0.618	0.75	13.36	8.92	0.649	3609	21.09	19.18	0.791	1567	0.72
74710	2	15	3	27185.1	1.04	24.3	12	9.6	159	4.1	6.8	5.2	57.2	0.902	3	1.063	0.888	0.957	12.57	12.82	0.537	3349	15.91	13.04	0.953	5229	0.745
74715	1	11	4	9295.63	2.38	23	11.44	9.568	157.86	4.35	7.28	5.05	55.4	0.011	7	0.756	0.89	0.973	11.17	5.51	0.757	2890	14.38	17.32	0.931	4164	0.844
74720	2	11	1	11569	5	16.8	11.44	9.568	157.86	4.35	7.28	5.05	94.5	0.011	7	0.699	0.668	0.748	20.25	6.86	0.707	2305	7.2	7.49	0.58	1932	0.6435
74722	1	12	4	11560.6	1.09	20.5	11	9.568	154	5.6	6.2	4.6	46.9	0.05	7	0.824	0.881	0.972	11.6	7.78	0.826	4805	5.1	6.49	0.665	2919	0.7455
74726	2	8	1	15731.6	0	15.5	11.44	9.568	157.86	4.35	7.28	5.05	72	0.011	7	0.617	0.575	0.698	18.46	15.62	0.951	2925	8.05	7.8	0.774	1760	0.8625
74730	1	13	5	9282.2	1.13	22.3	9	10.3	155	4.4	7.5	4.8	38.6	0.087	2	0.608	0.684	0.796	10.98	3.66	0.795	2152	30.33	24.22	1.644	4500	1.2195
74735	2	9	4	10211.7	2.04	16	11.44	9.568	157.86	4.35	7.28	5.05	56.4	0.132	7	0.733	0.701	0.784	10.74	5.53	0.82	1788	14.08	9.1	0.717	2164	0.7685
74739	1	14	1	20879.4	3.91	23.2	11	9.5	170	3.8	7.4	4.7	56	0.011	4	0.921	0.941	1.017	12.07	10.54	1.051	4116	20.3	11.12	1.269	4296	1.16
74740	2	8	3	70089.4	4.67	15.2	11.44	9.568	157.86	4.35	7.28	5.05	83	0.011	7	0.693	0.601	0.672	9.4	5.51	0.88	3281	7.18	5.45	0.6	2100	0.74
74749	2	16	4	15252.7	3.81	28.5	11.44	9.568	157.86	4.35	7.28	5.05	57.94	5.07	10	1.548	1.217	1.338	25.88	19.73	0.922	4992	8.09	7.47	0.559	1828	0.7405
74752	2	10	1	18864.4	0.92	21.5	11.44	9.568	157.86	4.35	7.28	5.05	65.3	0.011	7	0.739	0.801	0.914	5.69	4.54	0.531	2287	6.34	7.24	0.721	3098	0.626
74753	1	12	4	19624.1	0.31	18.2	11.44	9.568	157.86	4.35	7.28	5.05	57.94	5.07	7	0.825	0.916	1.002	18.37	13.3	1.16	3460	22.57	26.83	1.384	6647	1.272
74754	1	14	4	17395.7	3.79	22.8	7	10.2	181	5.1	7.7	6.1	32.1	0.162	7	0.944	0.916	1.004	7.04	2.53	0.439	2438	47.5	12.08	4.296	4359	2.3675
74759	1	11	4	11878.7	1.12	16.1	11.44	9.568	157.86	4.35	7.28	5.05	64.2	0.011	7	0.682	0.741	0.852	17.44	21.85	0.78	4298	15.11	9.02	1.183	2361	0.9815
74762	1	11	1	8876.35	2.69	18.6	11.44	9.568	157.86	4.35	7.28	5.05	81.8	0.011	7	0.659	0.697	0.813	41.47	11.99	1.316	2273	37.49	12.76	1.271	2767	1.2935
74767	2	8	4	11811.7	5	14	11.44	9.568	157.86	4.35	7.28	5.05	70.4	0.011	4	0.7	0.585	0.71	15.61	13.21	1.083	4023	8.6	6.77	0.732	2354	0.9075
74776	1	18	2	19620.6	1.65	28.9	10	9.8	161	3.9	7.1	4.8	44.3	0.011	10	1.002	0.998	1.093	11.08	7.49	0.648	4204	17.33	9.98	1.232	4486	0.94
74778	2	18	3	56267.3	2.82	21.8	6	10	131	4.3	8.4	5.5	65.5	0.019	10	1.119	0.976	1.143	9.04	2.89	0.611	2120	3.15	1.98	0.271	1178	0.441
74783	2	13	4	12185.1	0.51	22.7	9	9.4	132	4.3	7	3.6	21.9	0.376	0	1.023	0.88	1.016	10.96	11.73	0.669	3683	6.71	6.9	0.423	3259	0.546
74785	2	12	1	17959.6	5	18.2	8	10	179	5.1	7.3	4	32.3	0.011	5	0.97	0.821	0.932	4.14	4.64	0.327	1779	5.07	3.59	0.575	1643	0.451
74786	2	17	4	11300.5	0.51	45.7	9	9.5	194	4.7	6.9	5.9	28.3	1.12	10	1.102	0.967	1.057	14.98	4.02	0.556	1315	14.26	16.48	0.736	4785	0.646
74788	1	13	4	10193	0.98	17.1	7	9.4	152	4.9	6.5	3.9	59.1	0.933	5	0.783	0.877	0.99	12.62	4.79	0.779	2142	2.91	4.23	0.325	1313	0.552
74789	2	12	1	8779.43	1.25	20	10	10.4	149	5	7.2	2.6	61	0.011	2	0.789	0.841	0.94	15.83	11.66	1.216	3926	6.43	3.17	0.376	1985	0.796
74795	2	12	1	12076.9	1.61	27.5	7	9.3	117	4.8	6.1	4.7	45.9	0.019	3	0.773	0.897	0.981	12.88	12.27	0.737	4142	10.55	8.15	0.805	2984	0.771
74796	1	14	4	12626.3	0.67	22	10	9.6	176	4.7	7.1	4.9	64.3	5.8	4	0.871	0.928	0.997	17.47	11.31	1.057	6951	4.48	4.59	0.395	2318	0.726
74802	1	18	5	8820.44	2.017	24.5	16	10.2	219	5.3	8.3	9.4	53.6	0.011	10	0.785	0.892	0.998	4.56	4.11	0.393	2510	13.01	14.34	1.14	6159	0.7665
74805	1	12	2	19661.6	2.19	20.5	11.44	9.568	157.86	4.35	7.28	5.05	57.94	5.07	7	0.663	0.697	0.809	5.31	5.1	0.689	2145	12.17	9.55	0.709	2249	0.699
74806	1	11	5	9376.31	4.03	21.4	11.44	9.568	157.86	4.35	7.28	5.05	45.4	0.02	5	0.658	0.675	0.759	10.76	10.91	0.714	4028	11.88	7.78	0.747	3709	0.7305
74809	1	9	4	6739.35	1.31	15.9	11.44	9.568	157.86	4.35	7.28	5.05	68.4	0.145	7	0.61	0.634	0.75	10.51	9.84	0.875	1886	7.18	5.1	0.366	3071	0.6205
74813	2	13	5	34452.3	0.9	24.8	16	9.4	159	5.5	6.7	4.7	59.2	0.186	3	0.926	0.84	0.94	19.53	16.43	0.631	8288	11.97	8.78	0.754	4296	0.6925
74825	1	16	1	13840.3	1.61	30.3	15	9.7	156	4.9	7	5	62.7	0.011	10	1.118	1.108	1.227	14.32	6.46	0.577	3101	6.19	5.56	0.451	1372	0.514
74828	1	8	5	9432.51	5	19.9	11.44	9.568	157.86	4.35	7.28	5.05	57.94	5.07	2	0.769	0.782	0.908	12.2	10.78	0.827	2749	13.01	8.61	0.755	2551	0.791
74830	1	12	3	23920.7	0.71	18.6	7	10	163	5.1	7.5	3.2	81	0.011	6	0.675	0.786	0.873	8.97	6.41	0.776	4299	15.67	8.61	0.986	3845	0.881
74833	1	16	3	58072	3.13	20.3	16	9.9	148	3.8	7.2	5.2	82	0.011	10	1.071	1.07	1.152	28.89	25.52	1.175	7602	21.35	20.36	0.853	5888	1.014
74840	1	10	1	16591.8	1.27	27	11.44	9.568	157.86	4.35	7.28	5.05	68.2	0.011	7	0.759	0.821	0.895	9.89	3.09	0.826	1434	10.22	5.93	0.826	2229	0.826
74857	2	9	2	16660.4	1.19	15.1	11.44	9.568	157.86	4.35	7.28	5.05	72.5	0.011	4	0.568	0.528	0.634	6.72	7.6	0.88	2333	11.09	11.37	0.737	3375	0.8085
74864	2	11	1	12860.9	1.07	22.5	11.44	9.568	157.86	4.35	7.28	5.05	56.7	0.015	7	0.951	0.922	1.041	11.01	9.12	0.711	2737	26.43	14.99	1.529	2975	1.12
74868	2	9	1	9929.78	0.73	14.8	11.44	9.568	157.86	4.35	7.28	5.05	66.3	0.073	3	0.552	0.533	0.628	9.07	8.28	1.003	2390	8.25	11.66	1.099	3653	1.051
74871	1	8	4	9289.1	0.02	20.3	11.44	9.568	157.86	4.35	7.28	5.05	43.6	0.069	7	0.771	0.712	0.831	22.35	12.07	1.341	2844	9.72	8.51	1.016	3709	1.1785
74881	2	14	3	18052	0.91	22.9	13	9.6	131	4.4	6.8	3.3	48.4	60.7	2	0.936	0.911	1.073	15.02	9.68	0.864	3155	18.16	11.42	0.924	4632	0.894
74887	1	13	4	14422.9	1.42	20.3	9	10.3	125	4.9	7.1	5.6	63.9	0.091	7	1.041	1.042	1.161	9.6	10.97	0.83	3638	25.37	7.58	0.813	1701	0.8215
74895	2	15	3	99717.6	0	24.2	11	9.8	210	2.5	7.5	4.5	93.2	0.126	5	1.161	0.96	1.101	11.92	2.42	0.32	1343	11.54	5.14	0.508	2680	0.414
74910	2	19	4	16996.7	0.46	68.6	7	9.4	168	4	7	6.2	22.1	0.023	10	1.314	0.947	1.093	11.38	6.39	0.794	2476	9.09	4.6	0.789	2957	0.7915
74911	2	13	1	11681	2.017	23.3	8	9.1	148	3.7	7	3.7	31.1	0.011	3	1.028	0.889	0.953	12.01	15.28	0.867	3112	13.53	7.1	0.698	2152	0.7825
74913	2	14	4	17178	3.09	32.6	7	9.6	125	4.1	7.2	5.1	23.3	0.011	2	1.152	1.024	1.176	4.53	2.85	0.717	1442	8.54	8.23	0.349	1915	0.533
74914	1	9	1	16741.9	0.24	17.9	11.44	9.568	157.86	4.35	7.28	5.05	67.2	0.011	7	0.7	0.686	0.786	10.86	11.52	0.979	4459	10.11	10.2	0.966	1535	0.9725
74917	2	11	3	15731.5	1.09	18.8	11.44	9.568	157.86	4.35	7.28	5.05	56.1	0.011	7	0.639	0.679	0.813	14.58	7.5	0.972	3709	15.37	15.39	1.344	2534	1.158
74927	1	17	4	14765.2	4.16	42.2	9	9.2	102	3.4	7.3	6.1	32.5	7.05	10	0.938	1.064	1.185	15.11	11.75	0.647	2351	13.1	12.82	0.66	2802	0.6535
74930	2	11	3	31355.1	3.23	29.6	11.44	9.568	157.86	4.35	7.28	5.05	73.9	0.011	4	0.858	0.921	1.009	15.57	7.46	1.088	2665	8.74	7.1	0.937	2629	1.0125
74939	1	13	5	9662.89	5	18.7	13	9.1	144	5.8	6.7	4.2	67.2	0.03	3	0.656	0.755	0.834	7.17	6.96	0.648	2660	10.06	10.21	0.45	2179	0.549
74943	1	19	5	11188.4	1.5	26.2	12	9.8	150	4.8	7.1	5	106	21.7	10	1.237	1.259	1.355	23.82	25.45	1.555	7090	18.14	6	0.706	2310	1.1305
74949	1	8	3	18500.4	1.02	15.2	11.44	9.568	157.86	4.35	7.28	5.05	84.4	0.029	7	0.571	0.553	0.664	17.04	12.34	1.057	2490	2.74	1.86	0.295	524	0.676
74955	2	14	5	8003.23	4.03	19.8	12	9.5	201	4.3	7.4	4.6	43.5	0.02	0	0.839	0.822	0.921	6.6	10.17	0.457	1450	16.13	8.36	1.184	4399	0.8205
74968	2	10	4	8623.03	0.36	16.9	11.44	9.568	157.86	4.35	7.28	5.05	59.1	0.166	7	0.785	0.772	0.862	8.63	7.54	0.724	3145	14.87	9.47	0.962	4879	0.843
74973	2	11	1	14330.7	2.25	17.6	11.44	9.568	157.86	4.35	7.28	5.05	69.8	0.011	7	0.784	0.843	0.95	23.41	22.37	1.01	3646	29.29	15.96	1.194	4110	1.102
74980	1	14	3	21352.7	1.91	22.6	13	9.6	187	5.9	6.6	5.6	102	0.207	4	0.865	0.896	0.971	12.83	14.56	1.254	3981	22.66	10.95	0.679	1717	0.9665
74986	2	17	1	13758.7	0.56	19.2	6	9.5	117	4.2	7	3.2	39.5	0.022	10	0.985	0.874	1.045	26.39	16.2	1.314	5321	23.61	13.82	0.815	2401	1.0645
74987	2	10	4	13044.6	1.61	16.3	11.44	9.568	157.86	4.35	7.28	5.05	93.5	0.457	7	0.695	0.713	0.829	5.51	5.03	0.391	2541	21.85	22.87	0.917	3843	0.654
74988	2	8	3	20299.8	1.12	20.1	11.44	9.568	157.86	4.35	7.28	5.05	69.5	0.011	5	0.663	0.654	0.732	21.49	8.43	0.904	2745	21.58	6.67	0.957	3158	0.9305
74991	1	10	4	9144.96	0.64	24.4	11.44	9.568	157.86	4.35	7.28	5.05	42.8	5.07	7	0.622	0.721	0.793	7.03	2.58	0.674	2935	18.34	8.55	2.268	4093	1.471
74992	2	14	3	23336.5	1.02	20.7	7	9.6	110	3.8	7.3	4.1	63	0.659	7	0.927	0.944	1.067	4.16	4.51	0.433	1446	4.05	2.56	0.415	1534	0.424
75007	2	18	4	12666.5	2.94	24.8	11.44	9.568	157.86	4.35	7.28	5.05	57.94	5.07	10	1.015	0.995	1.166	10.6	11.88	0.681	3857	10.24	10.43	0.886	3034	0.7835
75025	2	12	4	13869.1	3.33	39.6	11.44	9.568	157.86	4.35	7.28	5.05	57.94	5.07	0	0.816	0.919	0.997	17.31	6.92	1.452	3717	6.62	6.53	0.757	2192	1.1045
75033	2	14	4	9868.45	1.18	30.1	10	10.1	182	4.5	7.2	4.7	31.3	0.054	3	0.906	0.918	1.014	12.9	6.81	0.717	3322	8.88	5.72	0.771	2270	0.744
75034	2	19	1	19902.2	3.82	17.1	15	10	203	3.2	7.7	2.5	50.1	0.011	10	1.153	0.96	1.114	18.9	15.05	1.238	4477	22.71	12.75	1.468	3514	1.353
75040	1	16	4	12357.4	4.11	38.7	11	9.8	155	4.1	7.5	6.5	25.8	0.011	10	0.989	0.909	1.026	14.12	10.69	1.341	3237	2.58	3.1	0.25	876	0.7955
75043	2	17	1	10428.9	0.3	24.2	11	9.6	180	4.1	7.3	4.9	40.3	0.015	10	1.082	0.89	1.06	15.98	14.94	1.093	2285	7.33	10.36	0.894	2366	0.9935
75048	1	15	1	13386.6	2.017	27	13	9.6	141	4	7.5	5.3	54	0.011	3	1.074	1.081	1.123	33.92	24.67	2.469	8689	7.77	10.34	0.455	1830	1.462
75051	1	16	5	9700.66	1.47	25.7	10	9.9	239	5	7.4	7	58.2	0.016	10	0.882	0.905	1.023	29.5	43.42	1.782	8278	31.38	19.98	2.617	6009	2.1995
75072	2	8	1	13919	1.5	25.1	11.44	9.568	157.86	4.35	7.28	5.05	57.94	5.07	5	0.619	0.684	0.801	6.09	4.92	0.545	1724	4.38	4.35	0.567	903	0.556
75077	2	11	1	18324.6	0.57	18.5	11.44	9.568	157.86	4.35	7.28	5.05	56.8	0.047	7	0.834	0.736	0.837	13.71	17.85	0.752	1992	16.65	12.97	2.074	4902	1.413
75079	2	14	5	23143	1.52	20.9	13	9.8	226	5.2	8.1	4.5	27.6	0.011	3	1.005	0.849	0.921	6.26	8.25	1.209	1536	7.1	6.94	0.709	1987	0.959
75082	1	12	4	13102.5	4.25	21.9	9	9.9	203	4.9	7.6	2.9	68.4	0.011	3	0.844	0.815	0.907	4.89	4.19	0.392	2043	18.33	12.52	1.684	4729	1.038
75086	1	11	1	10519.2	0.63	14.9	11.44	9.568	157.86	4.35	7.28	5.05	55.4	0.011	6	0.571	0.613	0.711	33.93	27.29	1.904	6322	28.8	23.67	1.554	5219	1.729
75087	1	16	3	61146.4	5	37.3	11.44	9.568	157.86	4.35	7.28	5.05	57.94	5.07	10	1.12	1.226	1.31	11.18	15.92	0.84	3700	2.49	3.41	0.226	1885	0.533
75101	2	15	2	12560.9	2.53	21.7	8	9.8	142	3.7	7	2.8	32.6	0.011	5	1.072	1.011	1.176	12.51	13.03	0.742	2522	5.07	3.28	0.203	2025	0.4725
75119	1	15	1	14848.2	2.94	20.7	11	9.7	170	4	6.8	4.7	63.7	0.044	4	0.967	1.071	1.159	36.18	28.81	1.56	9104	30.26	25.94	1.092	4752	1.326
75133	1	12	4	9981.58	1.29	17.7	9	9.5	180	4.6	6.6	3.6	52	0.243	0	0.807	0.854	0.928	7.91	5.31	0.555	1958	17.06	9.43	0.594	2172	0.5745
75138	2	15	4	11428.6	2.58	29.9	12	9.568	172	4.6	7.2	4.1	14	0.011	4	1.183	0.974	1.122	7.56	8.69	0.543	2552	4.43	4.48	0.401	2304	0.472
75141	2	16	4	18337.3	1.27	36.8	5	8.6	101	3.6	6.7	6.1	37.3	0.033	10	1.075	0.997	1.135	10.58	3.05	0.905	1034	20.81	13.08	0.995	1741	0.95
75143	2	15	5	7107.55	5	14.6	13	9.8	178	4.3	7.7	6	89.5	0.011	0	0.865	0.786	0.879	3.74	6.1	0.337	2086	6.7	9.03	0.352	1484	0.3445
75151	1	19	3	33060.2	1.03	23.7	10	10.1	148	4.8	7.1	6.6	52.7	16.6	10	1.005	1.031	1.127	7.09	6.6	0.422	2026	11.2	8.67	0.557	3416	0.4895
75154	2	19	4	19891.9	1.29	20.3	11.44	9.568	157.86	4.35	7.28	5.05	57.94	5.07	10	1.129	0.995	1.094	38.76	33.78	1.142	3291	14.07	9.86	1.12	4064	1.131
75167	2	11	4	7112.74	0.98	26	11.44	9.568	157.86	4.35	7.28	5.05	57.94	5.07	5	0.807	0.788	0.865	16.37	7.47	0.598	2422	7.86	6.2	0.411	3215	0.5045
75169	2	11	2	11668.7	0.36	18.7	11.44	9.568	157.86	4.35	7.28	5.05	33.6	0.021	7	0.791	0.648	0.742	31.65	6.29	0.909	1190	28.59	19.88	0.938	3202	0.9235
75171	2	17	4	8244.61	2.017	31.7	11.44	9.568	157.86	4.35	7.28	5.05	57.94	5.07	10	1.15	1.08	1.209	13.08	6.79	0.954	2917	27.63	21.75	0.331	2111	0.6425
75177	1	9	2	19597.8	1.16	20	11.44	9.568	157.86	4.35	7.28	5.05	55	0.011	7	0.725	0.694	0.842	4.88	3.51	0.579	1594	9.87	11.64	0.715	2166	0.647
75178	2	19	5	8441.43	5	27.4	11	9.5	182	4.9	7	4.1	65.9	0.024	10	0.865	0.849	0.95	11.55	7.86	0.715	2831	7.97	4.03	0.896	2561	0.8055
75182	1	8	1	11668.7	0.44	17.5	11.44	9.568	157.86	4.35	7.28	5.05	62.3	0.482	7	0.555	0.491	0.662	7.07	6.84	0.853	1645	7.45	9.23	0.663	4829	0.758
75194	1	11	2	16593.5	0.35	31.1	11.44	9.568	157.86	4.35	7.28	5.05	66.3	1.77	3	0.637	0.69	0.737	12.08	10.96	0.922	2321	15.2	9.17	1.09	2523	1.006
75201	1	11	3	20353.8	0.83	17.7	11.44	9.568	157.86	4.35	7.28	5.05	93.2	7.25	7	0.67	0.64	0.771	6.34	10.35	0.389	2230	20.69	17.84	1.23	3558	0.8095
75206	1	9	3	17996.3	0.33	14.5	11.44	9.568	157.86	4.35	7.28	5.05	89.5	3.52	7	0.509	0.542	0.626	18.62	13.56	1.094	5918	7.58	7.37	0.705	5841	0.8995
75209	2	18	5	13868.6	0.17	23.8	10	9.6	199	4.1	7.4	3.1	56.2	0.351	10	1.141	0.992	1.146	13.19	11.59	1.192	3937	8.38	10.96	1.275	1996	1.2335
75215	2	8	4	11316.3	0.72	19.8	11.44	9.568	157.86	4.35	7.28	5.05	53.3	1.96	7	0.664	0.588	0.678	11.58	4.9	0.76	1860	17.45	8.74	0.871	3555	0.8155
75218	2	9	5	15003.1	2.52	15.2	11.44	9.568	157.86	4.35	7.28	5.05	56.5	0.011	7	0.622	0.555	0.657	15.21	9.95	1.059	2350	8.16	8.08	0.594	2378	0.8265
75225	1	14	1	13875.8	0.76	26.7	8	9.6	188	4.9	7.2	6.2	44	0.011	1	0.943	0.923	1.011	12.4	11.16	0.942	3053	6.26	5	0.517	1571	0.7295
75226	2	8	3	11343.5	0.54	16.2	11.44	9.568	157.86	4.35	7.28	5.05	80	0.878	7	0.52	0.505	0.609	9.36	4.08	0.294	1958	14.18	12.5	0.439	1373	0.3665
75227	2	18	5	6773.56	0	21.3	20	9.2	129	4.5	7.4	7.2	43.2	0.011	10	1.072	0.989	1.195	7.32	10.03	0.997	3495	11.42	5.1	0.799	3845	0.898
75234	2	14	3	69148	2.017	18.5	11.44	9.568	157.86	4.35	7.28	5.05	57.94	5.07	7	1.089	0.94	1.074	33.18	9.07	0.735	2883	25.71	14.08	1.469	4033	1.102
75235	2	17	3	67676.6	2.15	40.6	8	9.9	210	4.2	6.7	4	75	0.022	10	1.233	1.058	1.176	9.35	8.83	1.645	1775	2.17	1.17	0.382	458	1.0135
75238	1	15	4	12026.4	0.72	18.2	12	9.7	145	5.2	6.6	4.8	40.3	0.249	7	0.835	0.913	0.956	9.13	5.13	0.505	2153	1.9	1	0.069	306	0.287
75248	1	15	4	15918.7	3.24	20	5	9.7	137	4.6	7.4	5.5	23.3	0.055	5	0.855	0.841	0.903	3.71	2.38	0.205	1158	9.04	7.1	0.523	1939	0.364
75250	1	9	5	14174.8	3.35	24.6	11.44	9.568	157.86	4.35	7.28	5.05	65	0.011	2	0.599	0.669	0.767	18.92	15.86	2.364	4494	22.38	15.03	1.8	7097	2.082
75265	2	16	3	20069.7	1.11	19.3	10	9.7	113	4.3	7.3	3.7	94.9	0.011	10	1.088	0.978	1.112	8.97	7.66	0.797	1262	11.49	5.69	1.046	2447	0.9215
75271	2	15	5	10970.7	3.53	19.9	11.44	9.568	157.86	4.35	7.28	5.05	57.94	5.07	3	0.978	0.781	0.878	16	11.23	1.717	4069	10.06	7.44	0.966	2685	1.3415
75281	1	8	4	6598.32	1.2	23.4	11.44	9.568	157.86	4.35	7.28	5.05	62.3	0.056	7	0.736	0.763	0.892	24.34	22.74	1.36	2956	12.21	10.24	0.766	2394	1.063
75284	2	13	3	16822.4	0	24.3	11.44	9.568	157.86	4.35	7.28	5.05	57.94	5.07	2	0.965	0.809	0.944	4.19	2.76	0.443	938	7.41	8.5	1.058	1379	0.7505
75286	1	13	3	22860.2	0.88	19.4	11.44	9.568	157.86	4.35	7.28	5.05	56.3	5.07	4	0.837	0.895	0.948	5.49	3.49	0.412	1417	12.12	8.76	0.513	2474	0.4625
75294	2	11	3	82528.1	2.02	14.2	11.44	9.568	157.86	4.35	7.28	5.05	74.5	0.125	3	0.717	0.559	0.714	10.71	7.08	0.497	1827	14.53	8.03	0.591	2139	0.544
75296	2	15	1	14645	1.14	28	9	9.4	165	4.1	7.1	3.8	53.2	0.011	6	1.134	0.985	1.111	14.79	7.31	0.831	3267	9.07	7.69	0.848	3152	0.8395
75303	2	17	5	12332	1.72	34	11	9.2	153	3.3	6.6	5.4	27.9	0.081	10	1.136	0.992	1.11	6.41	5.69	0.42	2252	8.71	6.44	0.757	2789	0.5885
75310	2	11	3	55556.5	5	16.7	11.44	9.568	157.86	4.35	7.28	5.05	57.94	5.07	5	0.638	0.714	0.791	10.52	3.75	1.16	2656	12.7	12.79	0.859	2608	1.0095
75312	1	14	4	16572.4	2.58	22	9	9.9	150	4	7.3	6.2	19.1	0.045	4	0.977	1.08	1.191	9.02	8.06	0.492	2446	6.94	2.78	0.437	1655	0.4645
75316	2	9	1	7697.09	2.1	23.7	11.44	9.568	157.86	4.35	7.28	5.05	46.1	0.011	7	0.694	0.684	0.79	6.65	3.37	0.419	1610	7.45	6.69	0.76	2056	0.5895
75318	2	10	4	7734.31	0.54	19.2	11.44	9.568	157.86	4.35	7.28	5.05	57.6	5.57	7	0.915	0.824	0.909	20.53	7.87	0.728	3576	6.15	5.55	0.639	1909	0.6835
75320	2	14	4	17304.2	0.45	25.8	10	9.6	180	3.8	7.5	3.8	45.5	0.874	7	1.323	1.04	1.13	13.88	11.49	0.847	2243	4.89	6.01	0.544	3229	0.6955
75322	1	11	5	12050.4	0.91	20.5	11.44	9.568	157.86	4.35	7.28	5.05	54.7	0.06	7	0.734	0.831	0.955	13.22	6.89	0.791	3132	11.77	9.25	0.627	3028	0.709
75341	2	14	3	65985.2	1.92	18.4	9	9.6	153	4.8	7.2	2.8	74.5	0.024	2	0.959	0.93	1.074	20.55	6.36	1.002	2455	21.5	9.45	0.925	1649	0.9635
75353	2	10	1	16407.8	1.81	24.6	11.44	9.568	157.86	4.35	7.28	5.05	61.4	2.74	7	0.785	0.829	0.933	10.53	10.38	0.975	4609	30.23	16.86	1.347	5549	1.161
75354	2	18	4	14870.6	1.27	23.8	11.44	9.568	157.86	4.35	7.28	5.05	57.94	5.07	10	1.216	0.967	1.073	4.58	2.33	0.292	1339	10.04	4.73	0.741	2953	0.5165
75371	2	11	1	15671.3	0.21	20.6	11.44	9.568	157.86	4.35	7.28	5.05	47.8	0.011	7	0.724	0.788	0.883	12.1	10.13	1.024	4400	15.26	9	0.952	4190	0.988
75378	1	10	4	9186.8	0.78	17.2	11.44	9.568	157.86	4.35	7.28	5.05	66.2	0.427	7	0.742	0.747	0.869	26.43	5.89	0.487	4562	31.38	24	0.874	5709	0.6805
75383	1	9	4	9302.91	4.16	27.2	11.44	9.568	157.86	4.35	7.28	5.05	54.9	0.114	0	0.602	0.754	0.844	12.55	4.49	0.486	1505	13.19	7.7	0.626	2004	0.556
75398	2	9	4	10427.9	0.61	14.3	11.44	9.568	157.86	4.35	7.28	5.05	35.6	0.219	0	0.757	0.685	0.845	26.46	9.77	0.975	2689	21.61	9.48	1.377	4012	1.176
75413	2	18	4	18363.4	3.37	16.5	16	10.2	182	5	7.1	3.4	58.6	0.028	10	1.148	0.956	1.122	13.08	16.6	1.372	3693	7.69	3.45	0.654	5266	1.013
75430	1	9	5	8942.37	3.08	22.7	11.44	9.568	157.86	4.35	7.28	5.05	81.4	0.067	7	0.719	0.797	0.895	9.89	4.39	0.978	1973	22.58	15.57	1.168	4404	1.073
75431	1	16	1	14781.4	0.7	22	9	10.1	142	4.1	7.5	5.5	73	0.613	10	1.171	1.081	1.171	19.49	14.07	0.959	4175	12.13	8.28	0.813	3545	0.886
75433	2	17	3	33271.3	4.3	20.9	11	9.6	119	3.4	7.2	5.3	97	0.408	10	1.131	0.976	1.096	19.16	12.52	1.102	1861	7.97	6.66	1.119	3638	1.1105
75439	1	10	3	40330.4	2.15	18.1	11.44	9.568	157.86	4.35	7.28	5.05	43.9	0.132	5	0.61	0.629	0.753	9.24	7.41	0.659	5471	27.86	8.13	0.876	3418	0.7675
75452	1	11	4	8245.17	3.72	20.4	11.44	9.568	157.86	4.35	7.28	5.05	57.9	0.011	7	0.721	0.847	0.917	17.31	17.8	2.79	4284	12.95	12.06	1.36	3342	2.075
75454	1	17	2	17951.2	0.89	28.3	9	9.6	142	4.5	7.8	6.3	78.2	0.054	10	1.04	1.089	1.22	12.38	7.7	0.839	5645	10.41	8.84	0.748	3281	0.7935
75455	2	10	1	11960.5	2.017	19.1	11.44	9.568	157.86	4.35	7.28	5.05	65	0.011	7	0.716	0.683	0.776	7.07	4.82	0.518	1383	17.25	10.67	0.629	2012	0.5735
75463	1	14	1	22908.4	3.4	23.4	14	10.2	158	4.4	8	6.7	42.2	0.011	2	0.839	0.908	1.025	16.25	7.24	1.061	2456	5.26	5.23	0.478	2712	0.7695
75464	2	8	2	13019.5	1.72	28.5	11.44	9.568	157.86	4.35	7.28	5.05	66.2	0.016	7	0.713	0.667	0.732	7.27	7.69	0.495	1698	14	6.49	1.093	3941	0.794
75475	2	13	4	12001.6	0.72	36.5	7	9.4	178	3.6	7.2	4.1	35.1	0.285	0	1.07	0.982	1.046	8.27	5.99	0.904	2391	1.72	0.98	0.139	701	0.5215
75480	1	14	1	14519.1	0.54	19.3	9	9.9	143	4.7	7.3	4.8	80	0.118	2	0.802	0.833	0.916	7.93	4.15	0.531	1559	16.41	16.17	0.791	3298	0.661
75481	2	14	4	12848.4	2.53	22.9	7	9.6	157	4.6	7.1	3.7	60.2	0.011	0	1.004	0.944	1.039	25.17	13.02	1.481	3780	18.54	12.65	1.657	2943	1.569
75494	1	10	4	9410.76	1.56	24.3	11.44	9.568	157.86	4.35	7.28	5.05	59.4	0.07	7	0.809	0.783	0.867	8.85	7.52	0.651	2661	34.39	11.19	2.102	3658	1.3765
75502	1	17	5	12563.8	2.52	20.4	20	9.7	103	4.5	7.4	5.9	67.5	0.011	10	1.053	0.882	0.983	17.9	18.58	2.457	5694	7.57	6.47	0.566	2784	1.5115
75503	1	9	3	69421.7	5	17.4	11.44	9.568	157.86	4.35	7.28	5.05	74.8	0.015	3	0.659	0.611	0.727	10.01	7.92	1.086	2525	19.14	9.45	1.57	3160	1.328
75508	1	14	3	25833.9	1.13	21.2	9	10	125	5.5	6.9	4.4	65.2	0.151	6	0.776	0.914	1	11.52	6.3	0.443	2059	9.38	7.02	0.722	1994	0.5825
75509	1	9	1	19412.3	0.57	19.3	11.44	9.568	157.86	4.35	7.28	5.05	80.9	0.053	7	0.714	0.692	0.83	9.14	9.14	0.809	2357	12.58	13.61	1.043	3214	0.926
75510	2	8	3	15502.4	2.017	16.9	11.44	9.568	157.86	4.35	7.28	5.05	80.7	0.304	7	0.644	0.639	0.788	6.32	6.52	0.837	1573	8.82	6.81	1.183	1993	1.01
75513	2	15	4	10172.1	0.98	21.1	6	9.5	122	3.7	7.4	3.1	23.1	0.52	7	1.083	0.98	1.073	32.89	22.39	1.212	4346	23.28	20.87	1.603	6002	1.4075
75520	1	13	3	39507	3.23	26.7	6	9.6	183	5.3	7.7	5.3	82.9	0.011	4	0.645	0.781	0.878	16.81	19.22	0.83	2708	5.76	4.77	1.051	2692	0.9405
75525	1	11	3	55766.5	2.52	22.3	11.44	9.568	157.86	4.35	7.28	5.05	85.3	0.101	2	0.731	0.841	0.988	11.3	3.42	0.472	1816	28.04	19.79	0.818	3823	0.645
75535	1	13	1	18985.2	0.32	28.6	11.44	9.568	157.86	4.35	7.28	5.05	57.94	5.07	1	0.688	0.871	0.941	12.63	11.09	1.063	3768	9.61	13.96	0.781	2826	0.922
75539	2	19	4	14466.5	0.13	29.4	11	10	168	4.7	7.1	5.2	69	60.9	10	1.111	0.9	1.076	13.03	11.41	1.088	4359	9	4.55	0.49	2525	0.789
75554	2	13	4	19049.1	0.77	23.4	11	9.3	125	3.9	7.3	4.6	20.9	0.591	2	1.073	0.889	0.952	20.44	10.69	1.558	5123	31.29	22.88	2.393	6933	1.9755
75560	1	9	1	19406.4	2.82	22.6	11.44	9.568	157.86	4.35	7.28	5.05	72.5	0.011	4	0.652	0.677	0.817	11.04	12.07	1.019	3389	7.05	4.17	0.472	2169	0.7455
75565	1	9	3	17997.6	0.88	23	11.44	9.568	157.86	4.35	7.28	5.05	47.7	0.011	7	0.626	0.642	0.739	3.57	3.07	0.449	1719	12.41	9.62	0.956	2197	0.7025
75575	1	8	2	15745.2	0.89	22.9	11.44	9.568	157.86	4.35	7.28	5.05	75.2	0.042	6	0.669	0.732	0.873	7.9	8.77	0.69	2406	3.59	2.27	0.523	1510	0.6065
75578	1	16	2	13944.1	0.61	20.7	20	9.9	119	4.6	7	6.5	73.1	0.026	10	1.06	0.968	1.035	32.91	30.87	3.474	8759	26.29	13.35	1.516	2465	2.495
75580	2	12	5	70293.5	1.49	26.3	11	10.2	185	5.6	6.6	6.3	70.5	0.171	4	0.883	0.801	0.871	2.23	1.05	0.126	784	3.36	3.05	0.218	1047	0.172
75583	1	12	1	16057.9	0.42	31.9	8	9.7	119	4.3	7.7	5.9	38.3	0.011	0	0.792	0.803	0.878	9.91	7.4	0.554	3832	5.72	4.68	0.373	2018	0.4635
75587	1	16	3	13253.7	2.017	25.6	19	9.8	120	3.3	7.5	8.1	77.7	0.965	10	0.994	1.026	1.111	1.41	1.1	0.183	868	3.21	5.86	0.238	554	0.2105
75589	2	13	5	13048.8	0.26	18.9	7	9.2	151	5.8	7.1	4.3	25.6	0.029	0	0.854	0.778	0.888	2.35	1.77	0.379	737	4.15	5.81	0.267	909	0.323
75602	1	14	1	16652.7	1.34	25.4	12	9.7	141	4.9	7.3	5.6	60	0.018	5	0.908	0.938	1.038	13.83	11.01	0.932	3976	18.02	8.26	1.105	4001	1.0185
75608	2	17	2	14876.4	2.017	22.4	11.44	9.568	157.86	4.35	7.28	5.05	57.94	5.07	10	1.053	0.869	0.994	14.56	10.76	0.514	2606	19.88	17.7	0.427	1960	0.4705
75618	1	13	1	15207.5	1.47	27	7	10.1	167	4.8	7	8.5	57.5	0.015	0	0.807	0.879	0.963	25.12	10.41	0.661	3046	21.01	9.71	0.705	3029	0.683
75623	1	9	3	61576.9	2.02	18.2	11.44	9.568	157.86	4.35	7.28	5.05	76.3	0.011	5	0.616	0.659	0.782	11.75	10.36	1.34	2217	6.79	6.74	0.838	2999	1.089
75633	1	10	1	20093.3	2.017	14.5	11.44	9.568	157.86	4.35	7.28	5.05	41.1	0.011	7	0.522	0.573	0.717	9.32	5.23	0.543	2125	23.81	22.21	0.965	4485	0.754
75634	1	13	4	12090.9	1.45	17.4	11.44	9.568	157.86	4.35	7.28	5.05	90.2	0.039	5	0.929	0.956	1.072	30.07	19.57	1.421	6412	82.31	12.66	0.621	3957	1.021
75639	1	15	4	19129.1	1.44	28.4	14	9.7	212	3.9	7.3	7	38.7	0.274	2	1.102	0.945	1.031	21.9	16.65	1.017	2742	11.04	7.3	0.551	3186	0.784
75648	2	18	2	15181.8	0.54	22.8	10	9.7	190	3.9	7.8	4.3	57.4	0.011	10	0.786	0.776	0.833	11.49	7.45	1.159	2909	13.14	5.64	0.558	1897	0.8585
75649	1	11	3	61526.7	2.87	15.9	11.44	9.568	157.86	4.35	7.28	5.05	69.4	0.011	7	0.729	0.759	0.884	18.43	11.55	1.336	4352	22.54	18.43	1.189	3455	1.2625
75650	2	13	1	18935.4	1.28	27	8	9.2	131	4.8	7.5	4.3	52.3	0.024	3	1.026	0.961	1.06	10.42	7.58	1.125	2259	23.85	6.31	0.839	1410	0.982
75657	2	12	3	81777	3.48	20.3	9	9.6	164	4.8	6.8	4.7	109	0.022	3	0.83	0.887	0.943	5.54	2.85	0.397	1785	6.5	3.4	0.42	1306	0.4085
75658	1	8	4	11532.5	2.69	31	11.44	9.568	157.86	4.35	7.28	5.05	53.3	1.92	7	0.73	0.777	0.841	14.27	8.32	1.053	4430	15.96	7.12	0.941	4264	0.997
75659	1	15	4	12484.5	0.78	28.7	14	9.5	130	3.4	6.3	6	55.2	47.1	4	1.083	1.167	1.273	19.81	5.31	0.774	2409	14.84	6.71	0.434	1312	0.604
75665	2	12	2	12302.1	0.72	22.8	10	9.7	176	5.1	6.5	3.7	74.3	0.022	1	0.86	0.828	0.888	9.42	3.38	0.657	1723	12.65	10.93	1.017	2323	0.837
75668	1	10	1	16886.9	2.36	15.1	11.44	9.568	157.86	4.35	7.28	5.05	57.5	0.011	7	0.716	0.66	0.81	9.47	8.65	0.376	1290	11.21	4.1	0.665	2540	0.5205
75677	2	10	4	9005.67	1.06	20.7	11.44	9.568	157.86	4.35	7.28	5.05	47.2	1.05	7	0.855	0.807	0.917	13.11	12.54	1.017	3187	16.32	5.87	1.08	1949	1.0485
75678	1	10	2	17245.5	2.19	21.5	11.44	9.568	157.86	4.35	7.28	5.05	86.4	0.011	7	0.602	0.651	0.778	11.83	9.12	0.707	3067	17.12	13.32	1.022	3381	0.8645
75692	1	18	3	80604.1	5	39.5	11	9.9	191	4.1	6.9	8.4	72.7	61.9	10	1.002	0.988	1.074	8.67	10.81	1.368	1437	15.71	29.23	0.908	5674	1.138
75697	2	10	3	39511.6	2.34	22.5	11.44	9.568	157.86	4.35	7.28	5.05	57.94	5.07	3	0.715	0.776	0.852	12.07	7.49	0.786	4335	8.78	8.65	0.621	3331	0.7035
75707	2	14	2	20055.7	0.58	36.5	7	9.3	101	3.7	6.6	4.3	64.3	0.284	4	1.078	1.034	1.114	3.95	5.89	0.601	1521	7.94	5.15	0.44	2243	0.5205
75711	1	12	1	23471.7	2.66	19	10	10	164	5.7	7.2	4.2	55.3	0.011	5	0.718	0.776	0.865	17.51	6.39	0.85	1766	15.38	12.13	1.464	4179	1.157
75712	1	11	3	37771.1	2.22	20.2	11.44	9.568	157.86	4.35	7.28	5.05	87	0.118	7	0.855	0.829	0.948	26.98	5.66	0.608	1843	16.29	5.99	0.69	1843	0.649
75722	1	15	4	17572.9	3.18	19.6	7	9.3	122	4.3	6.9	4.4	43.2	0.016	7	0.995	0.937	1.011	25.38	12.24	1.354	5157	13.04	5.98	0.657	1803	1.0055
75731	1	8	2	9944.35	0.1	17.9	11.44	9.568	157.86	4.35	7.28	5.05	46.1	0.011	2	0.607	0.574	0.703	12.77	8.37	0.737	3873	22.41	8.67	0.786	2181	0.7615
75732	1	15	1	20389.4	0.85	34.9	6	9.5	201	3.5	7.5	5.5	50.8	0.725	7	1.118	1.064	1.194	19.64	15.77	1.063	6048	12.33	8.76	0.693	2648	0.878
75734	1	18	4	14072.4	5	20	11.44	9.568	157.86	4.35	7.28	5.05	57.94	5.07	10	0.956	1.068	1.206	29.71	15.6	2.062	6530	70.79	13.96	1.242	5853	1.652
75735	1	19	5	13501	3.53	28.5	11	9.9	229	4.2	7.8	6.2	61.7	41.1	10	0.858	0.968	1.033	10.08	13.13	1.8	1945	14.15	15	2.593	3020	2.1965
75741	2	11	3	20141.3	0.88	20.1	11.44	9.568	157.86	4.35	7.28	5.05	76	0.011	7	0.747	0.734	0.801	13.48	8.06	0.749	4101	20.25	12	1.573	3296	1.161
75747	1	18	5	11300.6	3.18	29	9	10	161	4.2	7.4	5.7	24.3	0.027	10	1.048	1.029	1.128	46.56	31.29	2.854	4965	18.11	10.32	1.946	5811	2.4
75752	2	11	3	35949	0.63	20.1	11.44	9.568	157.86	4.35	7.28	5.05	57.94	5.07	7	0.623	0.708	0.768	6.94	8.68	0.607	1852	5.94	6.32	0.474	2058	0.5405
75753	1	19	1	16360.9	5	19.6	9	9.568	208	4.2	7.6	4.9	23	4.06	10	0.98	0.892	0.999	6.17	10.22	0.472	1682	7.36	5.33	0.682	1403	0.577
75759	1	11	2	20611.5	4.19	18.8	11.44	9.568	157.86	4.35	7.28	5.05	67.2	0.011	7	0.73	0.76	0.883	35.13	23.39	2.692	5513	10.96	20.56	1.003	4039	1.8475
75760	2	12	5	6366.73	3.05	27.2	10	9.4	156	5.1	7.8	4.8	39.1	0.011	5	0.967	0.87	0.94	18.09	16.04	1.384	3670	25.38	46.13	1.377	5583	1.3805
75766	2	16	3	68047.6	0.99	22.7	12	9.6	139	4.3	7.2	3.8	72.4	0.011	10	1.318	0.992	1.062	11.02	6.82	0.9	3237	20.65	22.75	2.267	2775	1.5835
75767	2	9	1	12591.3	1.47	21.4	11.44	9.568	157.86	4.35	7.28	5.05	49	0.022	2	0.633	0.682	0.809	18.55	17.13	0.421	1615	13.07	6.59	0.562	2581	0.4915
75770	2	10	3	29740.7	0.31	21.2	11.44	9.568	157.86	4.35	7.28	5.05	61.8	5.43	7	0.703	0.768	0.823	15.99	20.16	0.96	3499	16.35	16.19	0.56	2454	0.76
75772	2	15	3	53905.1	5	21.8	27	9.568	175	4.7	6.9	5	121	0.011	6	0.966	0.899	0.979	9.21	3.64	0.706	1652	11.91	7.93	0.793	3057	0.7495
75773	2	19	3	28193.8	1.27	19.3	5	9.1	219	4.2	7.5	5.8	88.4	335	10	0.891	0.823	0.892	3.42	2.37	0.174	586	8.58	3.63	0.414	1550	0.294
75777	1	9	5	10758.1	4.25	20.8	11.44	9.568	157.86	4.35	7.28	5.05	59.4	0.011	7	0.704	0.747	0.854	13.55	15.57	1.346	7868	13.45	9.83	1.92	3317	1.633
75791	2	12	4	15885.9	3.24	18.1	7	9.8	154	5.1	7.1	3.6	23.6	0.069	5	0.817	0.851	0.926	16.77	10.05	0.805	4205	13.61	9.09	0.715	2903	0.76
75794	2	8	4	10575.5	5	20.9	11.44	9.568	157.86	4.35	7.28	5.05	57.94	5.07	7	0.724	0.756	0.845	6.62	3.57	0.451	1195	14.98	8.76	0.944	2230	0.6975
75796	2	14	4	13025.3	1.16	38.7	11	9.6	145	4.3	6.7	5.9	24.1	0.459	2	1.119	1.115	1.222	10.74	5.25	0.317	2371	6.08	2.95	0.579	1714	0.448
75798	1	9	1	15510.8	1.16	18.2	11.44	9.568	157.86	4.35	7.28	5.05	57.94	5.07	7	0.579	0.522	0.675	5.49	6.53	0.803	1818	26.81	16.62	2.494	4453	1.6485
75800	1	9	1	16886.9	0.7	26.6	11.44	9.568	157.86	4.35	7.28	5.05	74.4	0.016	7	0.772	0.806	0.913	15.83	10.82	0.986	3144	16.46	11.6	1.288	3341	1.137
75809	1	13	3	65605.3	3.82	25.7	10	9.7	132	6	6.7	6.6	60.7	2.64	4	0.794	0.877	0.958	15.97	9.27	0.662	5025	9.09	9.1	0.581	2350	0.6215
75811	2	8	1	13540.1	1.25	26.4	11.44	9.568	157.86	4.35	7.28	5.05	44	0.011	7	0.673	0.677	0.793	4.71	3.24	0.328	1106	12.36	10.86	0.625	3883	0.4765
75816	2	17	5	12478.8	2.15	18	12	9.7	160	4.6	7.9	3.6	95.5	1.71	10	1.012	0.91	1.057	13.7	8.34	1.343	3604	45.38	19.98	1.395	5442	1.369
75827	2	14	5	14163.8	3.08	32	12	9.5	182	4	7.4	6.6	77.2	0.043	7	0.964	0.947	1.046	12.95	10.62	0.587	4224	4.1	3.62	0.168	730	0.3775
75830	2	18	4	12465.4	4.1	19.6	15	10	167	4.5	7.1	3.6	51.5	0.051	10	1.128	1.03	1.184	13.84	15.7	1.398	7853	10.48	9.75	0.76	3402	1.079
75844	2	16	3	69855.5	5	21.3	11.44	9.568	157.86	4.35	7.28	5.05	57.94	5.07	10	1.216	1.025	1.143	5.11	4.78	0.525	2423	6.06	6.25	0.446	2218	0.4855
75851	1	11	2	13664.4	5	20.3	11.44	9.568	157.86	4.35	7.28	5.05	47.1	0.029	3	0.847	0.801	0.922	13.49	16.5	1.249	3860	10.76	13.51	0.594	2753	0.9215
75853	2	19	1	18259.4	0.55	42	9	9.3	154	4.8	7.2	4.9	50.1	0.035	10	0.848	0.952	1.111	8.22	4.73	1.426	897	11.05	11.72	1.112	1880	1.269
75859	2	11	1	17671.3	4.17	20.4	11.44	9.568	157.86	4.35	7.28	5.05	67.4	0.011	7	0.723	0.85	0.933	19.62	19.42	1.309	4197	7.28	6.9	0.848	1912	1.0785
75862	2	10	2	19205.6	1.5	16.1	11.44	9.568	157.86	4.35	7.28	5.05	77.8	0.011	6	0.72	0.665	0.78	17.82	9.24	0.901	3498	24.86	23.73	1.073	3900	0.987
75866	1	12	1	29549.1	2.5	20.1	13	9.7	197	6.1	7.1	5.3	55.8	0.011	4	0.828	0.9	0.979	11.87	8.33	0.724	3385	13.57	9.14	0.805	4351	0.7645
75873	1	9	3	29081.1	3.17	17.3	11.44	9.568	157.86	4.35	7.28	5.05	92.7	0.011	7	0.7	0.728	0.903	19.57	8.09	0.927	2752	27.85	6.31	0.82	2855	0.8735
75875	1	14	4	12070.2	1.04	21.9	7	9.9	161	4.5	7.8	5.7	27.4	0.254	2	0.867	0.897	0.988	6.78	4.46	0.53	1916	8.15	6.77	0.603	2327	0.5665
75878	2	12	1	10628.7	0.88	20.4	5	9.7	169	4	7.9	3.4	66.4	0.027	3	0.908	0.816	0.953	7.49	5.49	0.35	3056	12.67	10.27	0.559	1200	0.4545
75880	2	13	5	11213.7	1.81	21.5	9	9.4	189	4.5	6.7	5	51.8	0.038	5	0.822	0.799	0.925	9.25	13.2	2.459	5834	4.94	3.69	0.589	3357	1.524
75886	1	12	1	14445.6	2.017	28.3	13	9.7	183	4.7	7.7	5.6	64.5	0.011	1	0.759	0.84	0.925	6.5	5.58	0.405	2301	11.53	7.81	0.775	2455	0.59
75901	2	19	3	79464.2	2.59	18.9	9	9.2	137	4.6	7.1	2.9	64.5	0.075	10	0.894	0.964	1.08	12.75	10.38	0.796	2245	7.97	3.18	0.428	2411	0.612
75902	1	19	2	13355.8	0.96	31.8	11.44	9.568	157.86	4.35	7.28	5.05	57.94	5.07	10	1.131	1.111	1.265	13.76	12.83	1.047	2351	10.07	5.35	0.726	2400	0.8865
75906	1	17	3	33959.4	1.16	32.5	16	9.9	138	4.7	7.1	6.6	56	216	10	0.853	0.95	1.061	43.74	19.32	3.799	4167	21.74	10.24	0.998	3883	2.3985
75920	1	11	1	18830.8	1.74	25.6	11.44	9.568	157.86	4.35	7.28	5.05	70.8	0.015	7	0.709	0.782	0.855	19.67	16.69	2.369	4313	7.25	6.71	0.325	2539	1.347
75931	1	18	5	11976.9	1.43	20.9	16	9.6	107	4.6	6.9	7.6	56.7	0.029	10	1.151	1.038	1.089	8.84	7.94	1.327	4387	9.38	8.77	0.815	3442	1.071
75939	1	13	4	14580.9	0.72	21.6	11.44	9.568	157.86	4.35	7.28	5.05	57.94	5.07	5	1.078	1.011	1.083	11.77	6.82	0.687	2708	12.49	9.44	0.7	2471	0.6935
75944	1	16	5	11915.6	5	26.1	8	9.9	136	4.1	7	3.5	69.2	0.011	10	1.107	1.155	1.26	21.87	10.88	1.854	2988	23.05	11.05	1.995	3019	1.9245
75947	2	13	4	12332	4.55	23.7	11.44	9.568	157.86	4.35	7.28	5.05	57.94	5.07	5	1.131	0.878	0.96	16.36	10.06	2.543	3886	18.73	6.77	1.317	4109	1.93
75961	1	10	1	20872.3	2.04	19.1	11.44	9.568	157.86	4.35	7.28	5.05	42.4	0.514	7	0.676	0.705	0.827	15.38	11.55	0.78	4321	16.91	10.45	1.079	3623	0.9295
75984	1	15	4	11641.4	4.72	25.6	12	9.5	159	5.1	7.5	5.1	71.8	0.037	5	1.076	1.009	1.085	22.38	18.46	1.399	2938	5.77	3.79	0.677	2236	1.038
75988	1	18	4	19432.3	2.017	21.2	10	9.9	145	4	7.1	4.8	57	0.572	10	1.035	1.134	1.238	66.01	21.77	1.64	8070	19.28	10.05	1.202	4738	1.421
75999	1	19	5	14775.5	0.25	24.4	6	9.1	184	3.2	6.9	6	40.6	0.049	10	1.023	0.995	1.078	13.65	9.76	1.828	4938	14.46	8.17	0.981	4076	1.4045
76003	2	10	3	65796.3	4.67	19.2	11.44	9.568	157.86	4.35	7.28	5.05	65.5	0.058	7	0.645	0.723	0.805	20.89	11.15	0.961	4210	5.14	3.56	0.588	2640	0.7745
76005	2	14	1	19989.6	2.017	21.3	10	10.1	169	4.8	7.6	4	58.3	0.011	1	0.918	0.881	1.013	10.59	3.6	0.437	1674	2.75	1.25	0.156	1111	0.2965
76009	2	11	4	14951.3	2.97	18.5	11.44	9.568	157.86	4.35	7.28	5.05	66.8	0.061	6	0.935	0.878	0.966	8.15	5.56	0.478	2507	14.62	7.95	0.485	2334	0.4815
76014	2	16	2	13117.9	5	25.5	10	9.9	175	4.1	7.3	5.8	63	0.011	10	1.061	0.931	1.082	7.63	3.01	0.516	2419	11.74	9.19	0.819	2210	0.6675
76026	2	9	3	40093.3	2.66	17.4	11.44	9.568	157.86	4.35	7.28	5.05	69.4	0.074	3	0.686	0.66	0.777	9.93	7	1.281	3043	20.13	10.73	0.459	997	0.87
76032	1	18	1	17048.6	2.61	23.7	9	9.8	125	3.7	7.3	6.1	55.5	0.011	10	1.097	1.009	1.116	21.48	15.48	2.164	4420	20.92	6.64	1.347	3089	1.7555
76038	2	15	3	67676.6	2.15	28.6	16	10.2	191	3.7	7.1	2.7	81.5	0.011	5	0.992	0.973	1.089	14.59	14.02	0.81	1668	11.75	9.02	0.341	1567	0.5755
76045	2	12	1	14836.1	2.25	28.2	9	9.7	169	5.5	7.4	6.6	59	0.011	6	0.724	0.769	0.843	6.61	5.45	0.45	1846	9.78	6.16	0.909	1863	0.6795
76047	1	9	3	47593.7	3.77	16.4	11.44	9.568	157.86	4.35	7.28	5.05	74.9	0.011	6	0.648	0.66	0.809	14.31	9.2	1.796	3736	8.04	7.2	1.183	1976	1.4895
76052	2	10	1	9277.15	0.92	21.3	11.44	9.568	157.86	4.35	7.28	5.05	76.3	0.011	5	0.677	0.655	0.754	12.65	14.3	0.762	3238	12.23	10.58	0.594	1952	0.678
76055	2	18	4	22146.4	0.34	42.8	11.44	9.568	157.86	4.35	7.28	5.05	57.94	5.07	10	0.967	1.035	1.171	17.17	14.89	1.293	5965	10.69	6.9	1.046	3000	1.1695
76056	1	17	4	12357.4	0.36	34.6	14	9.3	139	4.3	7.3	7	38.8	0.057	10	1.138	1.109	1.168	9.66	6.52	0.705	2780	4.75	3.2	0.403	1554	0.554
76057	1	18	3	53344.8	2.2	19.5	14	9.4	120	4.8	7.2	4.8	55.1	0.011	10	0.988	0.939	1	7.61	5.32	0.984	4327	11.8	5.57	0.444	2169	0.714
76068	2	13	4	18620.3	1.52	14.9	5	9.4	205	5.1	7.3	4.1	45.3	0.011	5	0.936	0.798	0.921	12.44	9.32	0.361	2535	7.1	7.34	0.514	2794	0.4375
76083	1	11	3	33777.7	4.64	17.8	11.44	9.568	157.86	4.35	7.28	5.05	62.4	0.031	7	0.698	0.718	0.872	21.83	15.71	1.175	4089	8.53	11.01	0.878	2589	1.0265
76089	2	17	3	36889	1.21	33.9	10	9.6	155	3.9	6.9	3.9	60.4	0.046	10	0.954	0.925	1.041	8.05	11.16	0.762	2806	8.23	9.34	0.699	2153	0.7305
76093	2	11	3	49321.3	5	16.8	11.44	9.568	157.86	4.35	7.28	5.05	93.9	0.011	4	0.866	0.812	0.935	10.43	15.46	0.524	1976	6.08	10.97	0.498	1797	0.511
76094	1	18	2	17398.6	0.54	22.8	14	9.9	153	4.4	8.8	6.3	35.6	6.6	10	0.992	0.898	1.006	21.51	24.92	1.467	7750	15.56	7.67	1.058	3972	1.2625
76099	2	14	5	19350.6	1.43	19.3	8	10	153	5.7	7.8	4.6	53.6	0.025	2	1.258	1.021	1.192	11.54	6.73	1.15	2978	9.65	9.54	0.686	4085	0.918
76102	1	16	5	15854.5	3.17	18.2	9	9.9	149	4.1	7	6.5	76.8	0.011	10	1.001	1.04	1.116	13.98	9.17	0.843	3160	11.18	4.7	0.588	2548	0.7155
76121	1	11	4	7207.87	0.55	20.2	11.44	9.568	157.86	4.35	7.28	5.05	65.5	2.18	7	0.88	0.855	0.972	9.66	12.88	1.421	2755	19.4	5.13	0.875	2411	1.148
76125	1	12	3	48796.6	3.17	23.6	10	9.5	157	5.2	7	4.5	69.3	0.011	5	0.684	0.783	0.837	13.61	18.85	1.208	6137	5.52	6.69	0.678	3002	0.943
76132	2	18	2	18190	0.65	30.2	7	10.2	167	3.9	8.1	5.3	26.8	0.123	10	1.061	1.001	1.116	7.55	3.26	0.422	1399	7.17	4.86	0.373	1970	0.3975
76135	1	16	4	18692.5	1.31	50.5	11	9.4	157	3.5	7.2	7.4	24.3	0.033	10	1.128	1.071	1.148	7.71	4.46	0.606	2442	5.47	4.43	0.656	1904	0.631
76153	1	16	2	20479.4	0.22	28.7	8	9.8	155	3.4	8.2	6.4	57.6	0.011	10	0.81	0.928	1.049	32.11	7.06	0.716	4083	20.42	13.15	1.026	4554	0.871
76162	2	10	2	14082.6	1.51	31.1	11.44	9.568	157.86	4.35	7.28	5.05	57.94	5.07	7	0.612	0.768	0.883	12.8	8.57	0.905	4241	17.12	17.66	1.726	5166	1.3155
76172	1	13	1	16652.7	1.34	18.8	14	9.6	136	4.7	6.8	4.7	80.5	0.209	3	0.855	0.839	0.964	35.99	7.36	0.707	3197	15.66	12.48	0.763	3850	0.735
76173	1	19	5	10048.1	1.56	36	16	9.7	160	3.7	8.1	8.3	35.6	0.04	10	1.165	1.17	1.265	20.29	17.09	1.529	2431	15.03	13.3	1.79	3901	1.6595
76176	1	17	4	11083.8	0.85	23.2	7	9.8	130	4.4	7.6	6.6	34.7	0.335	10	0.945	0.976	1.059	15.35	15.35	1.228	6378	4.76	1.93	0.345	565	0.7865
76183	2	17	3	129840	3.2	20.7	13	9.5	153	3.9	6.8	3.3	106	0.069	10	1.131	0.962	1.067	8.75	11.75	0.835	2541	12.48	8.1	0.853	2401	0.844
76195	1	18	5	14276.4	1.52	20.2	8	10.6	156	3.1	7.9	9	57.5	0.02	10	1.051	0.969	1.096	15.05	4.29	0.635	2245	12.65	5.78	0.639	3504	0.637
76198	2	11	3	21212.1	0.93	19.6	11.44	9.568	157.86	4.35	7.28	5.05	86.5	0.449	7	0.708	0.732	0.822	15.73	8.4	1.556	2919	7.52	8.61	1.01	1974	1.283
76203	1	13	3	19588.3	0.63	24.6	11	9.7	186	5.3	7.1	5.8	50.4	1.34	3	0.731	0.77	0.853	5.67	2.95	0.414	2005	7.5	5.08	0.66	1634	0.537
76210	2	17	1	18623.7	4.17	19.7	8	9.5	138	4.2	6.8	4	60.5	0.011	10	0.869	0.899	1.047	2.81	6.06	0.347	1008	4.08	3.28	0.252	692	0.2995
76211	1	17	1	22908.4	3.4	21.7	7	9.8	173	5	7.2	4.9	40.3	0.011	10	1.017	0.935	1.083	19.08	17.16	1.989	5389	14.4	11.1	1.9	4751	1.9445
76214	2	18	1	12605.1	0.8	21.1	10	9.7	166	3.8	7.9	5.3	53	0.011	10	0.849	0.92	1.027	7.55	6.54	0.543	1703	4.24	2.01	0.301	1152	0.422
76216	1	13	3	63021.6	1.61	21.1	14	10	137	4.5	6.9	6	59.4	0.033	5	0.858	0.926	0.995	10.33	11.55	0.714	2353	22.37	17.58	0.973	3436	0.8435
76219	1	8	3	64716.3	3.3	15.2	11.44	9.568	157.86	4.35	7.28	5.05	77	0.017	6	0.598	0.574	0.713	10.84	7.93	0.831	2986	10.93	4.99	0.767	2756	0.799
76221	2	16	1	14701.4	1.27	20.2	8	9.5	150	3.7	7.2	3.2	59.3	0.011	10	0.833	0.822	0.931	7.81	3.61	0.436	3285	3.91	5.76	0.421	1202	0.4285
76229	1	17	2	19661.6	2.19	24.8	11	9.6	197	4.5	7.2	5.5	47.9	0.026	10	0.929	0.914	1.044	33.67	25.91	1.375	6527	28.8	7.31	0.685	2174	1.03
76239	2	13	1	8111.9	2.1	34.2	7	9.7	150	4.7	7.5	6.5	44.4	0.011	3	1.006	0.895	0.961	10.92	6.16	0.665	3264	3.3	2.89	0.335	1215	0.5
76242	2	19	4	12066	0.98	19.9	7	9.8	151	3.9	7.4	2.7	47.7	0.295	10	1.03	1.045	1.307	20.91	17.76	1.353	5189	16.16	9.04	0.798	5243	1.0755
76244	2	15	5	11435.4	0.7	19.9	7	9.1	115	4.5	7.7	2.9	20.1	0.011	7	0.891	0.779	0.875	25.57	15.66	1.386	7156	12.03	5.34	0.992	9542	1.189
76245	2	12	4	11061	0.54	16.7	5	9.4	146	4.7	6.7	3.9	62.2	1.83	4	1.033	0.846	0.965	6.87	4.19	0.7	2926	5.86	7.84	0.708	2578	0.704
76250	1	11	3	49049.4	3.13	18.7	11.44	9.568	157.86	4.35	7.28	5.05	57.94	0.031	5	0.682	0.73	0.854	38.38	18.09	1.928	11151	7.84	5.68	0.456	2773	1.192
76251	2	11	1	14258.2	1.27	17.1	11.44	9.568	157.86	4.35	7.28	5.05	27.6	0.011	3	0.956	0.827	0.92	12.4	7.43	0.671	2927	15.6	10.57	0.967	2382	0.819
76258	2	11	4	11047	0.51	18.5	11.44	9.568	157.86	4.35	7.28	5.05	39.9	0.011	5	0.795	0.716	0.881	19.23	14.39	1.256	3227	33.08	11.92	1.133	3127	1.1945
76259	2	16	5	7871.55	2.51	18.6	5	9.4	143	4.2	7.3	4.2	61.7	0.016	10	1.024	0.873	0.999	13.7	4.43	0.913	1311	14.56	8.62	1.697	3936	1.305
76279	2	15	2	20986	0.67	27.8	13	8.9	233	4.2	6.4	5.5	53.5	0.011	5	1.086	0.952	1.072	8.82	5.43	0.598	2762	9.04	8.67	0.994	3151	0.796
76293	1	14	3	62561.9	4.72	30	11	9	109	4.8	7.1	6.7	57	0.011	7	1.067	1.119	1.194	29.03	18.64	0.899	4550	19.64	6.82	0.958	3072	0.9285
76311	2	16	3	27776.7	0.25	22.7	7	9.3	143	4.4	6.9	4	59.2	217	10	0.929	0.873	0.991	19.93	12.72	1.205	5577	10.34	6.94	0.482	2372	0.8435
76315	2	10	3	33790.5	0.98	23.4	11.44	9.568	157.86	4.35	7.28	5.05	64.3	0.025	7	0.712	0.742	0.859	13.21	6.2	0.658	3425	15.29	11.73	1.134	4985	0.896
76319	2	9	4	13348.4	1.44	20.6	11.44	9.568	157.86	4.35	7.28	5.05	33.7	0.011	7	0.642	0.669	0.755	21.93	10.36	0.669	2889	18.87	11.67	0.518	4458	0.5935
76328	1	16	3	26309.3	0.67	19.2	15	9.5	127	4.5	7.2	5.3	106	0.082	10	1.113	1.118	1.213	28.57	20.64	1.515	2537	5.66	7.07	0.428	1740	0.9715
76337	2	14	5	8302.14	0.85	22.1	9	9.3	284	4.6	7	3.9	55.5	0.011	4	1.142	0.996	1.091	26.99	20.27	1.893	6603	13.43	10.39	0.823	3409	1.358
76344	1	11	4	10217.6	1.47	22.3	11.44	9.568	157.86	4.35	7.28	5.05	57.94	5.07	7	0.63	0.732	0.807	13.45	11.14	1.138	2959	17.12	4.48	0.491	2656	0.8145
76355	2	14	4	16016.9	1.26	39.3	11.44	9.568	157.86	4.35	7.28	5.05	57.94	5.07	2	1.088	1.022	1.115	11.56	10.78	0.705	3928	8.17	3.77	0.61	2228	0.6575
76371	1	18	3	64613.8	3.63	20.1	20	10	227	4.4	7.5	4.3	63	0.011	10	0.87	0.915	0.967	7.95	5.84	0.856	1780	9.96	7.7	0.584	3393	0.72
76393	2	8	4	7679.65	1.72	18.6	11.44	9.568	157.86	4.35	7.28	5.05	55.7	0.086	7	0.725	0.7	0.801	21.86	4.33	0.635	3462	10.71	8.03	0.928	3002	0.7815
76394	2	12	1	15103	0.76	25.7	6	9.9	167	4.2	7.2	4.5	57.1	0.011	1	0.621	0.749	0.866	2.19	2.3	0.268	908	6.83	7.65	0.64	2543	0.454
76398	2	15	4	18684.4	0.36	29.5	11	9.2	104	4	7	5.3	54.5	0.101	2	1.318	0.953	1.08	4.2	2.36	0.464	1119	8.62	3.81	0.44	1843	0.452
76401	2	18	5	10733.3	1.59	21.2	7	9.7	195	3.9	6.9	4.7	45.8	0.011	10	0.982	0.833	0.953	9.56	4.14	1.297	1764	4.51	1.45	0.443	479	0.87
76431	1	13	1	17002.4	2.25	32.7	16	9.9	191	4.8	7.4	5.5	60.9	0.011	7	0.671	0.765	0.835	12.98	14	1.164	3089	12.52	9.88	1.207	3249	1.1855
76432	1	18	3	28759	1.47	26.8	9	9.3	119	5	7.2	6.1	52.7	0.011	10	0.864	0.884	0.956	14.71	5.51	0.919	1785	11.46	6.26	0.672	3355	0.7955
76458	1	17	4	18552.5	1.07	28.5	11	9.6	131	3.4	8.2	8	39.5	0.161	10	1.134	1.113	1.184	6.18	3.25	0.295	1501	33.99	38.54	0.78	4099	0.5375
76479	1	14	3	42404.9	3.17	22.3	9	9.4	147	5.2	7	5.7	70.4	0.011	7	0.931	0.965	1.056	35.76	11.26	1.462	2918	20.16	16.79	1.617	7220	1.5395
76483	1	12	1	17308.2	2.25	16.8	14	10	128	5.2	7.5	3.5	51.4	0.011	7	0.674	0.788	0.891	15.81	15.2	0.88	2890	13.93	11.25	0.67	3116	0.775
76485	2	12	1	11644	0.52	18.4	12	9.3	133	6.8	6.3	3.1	50.7	0.021	2	0.828	0.779	0.913	13.11	3.72	0.89	1675	5.45	4.66	0.559	1343	0.7245
76503	2	15	5	10467.3	5	28.4	13	9.7	169	4.2	7.6	4.7	40.9	0.011	2	1.015	0.91	1.12	4.52	7.25	0.587	2872	9.88	6.42	0.973	1973	0.78
76512	1	13	2	20879.9	0.9	20	11	9.2	107	6.1	6.8	4.6	53.2	0.011	7	0.77	0.838	0.896	19.99	20.8	1.634	2752	10.34	9.44	0.309	576	0.9715
76513	1	15	1	15634.3	2.017	17.5	6	9.5	121	4.3	7.2	5.7	50.2	0.011	2	0.819	0.817	0.888	21.66	12.37	1.449	6789	10.94	8.31	0.77	3087	1.1095
76524	1	18	2	14633.4	4.67	20.8	10	10	154	3.6	7.3	6.7	64.5	0.011	10	1.138	1.166	1.246	12.05	9.08	0.864	4169	6.97	5.45	1.152	2243	1.008
76525	2	17	5	9253.1	1.82	18.2	10	9.4	133	4.2	7.3	4	62.7	0.086	10	1.162	0.902	1.032	11.75	8.85	1.266	2699	8.74	15.32	0.957	3426	1.1115
76529	2	18	5	7807.97	1.82	19.8	11	9.9	238	5.2	7.6	6.7	49.4	0.172	10	0.958	0.908	1.087	6.12	5.19	0.503	2085	11.18	6.69	1.153	6606	0.828
76537	1	15	1	17871.1	0.29	38.1	11	9.5	121	3.3	7.4	6.4	32.4	0.033	2	1.041	1.034	1.144	27.85	12.85	1.544	7798	13.24	10.27	0.826	3645	1.185
76547	1	16	5	12028.7	5	31.1	11.44	9.568	157.86	4.35	7.28	5.05	43.9	0.011	10	1.012	1.083	1.142	14.23	12.35	0.978	2584	15.66	9.52	0.908	5336	0.943
76554	2	10	5	13932.8	3.89	12.6	11.44	9.568	157.86	4.35	7.28	5.05	69.9	0.134	6	0.646	0.589	0.697	16.47	13.56	0.689	1538	7.3	4.75	0.509	2807	0.599
76559	2	15	3	18472.6	1.09	19.2	11.44	9.568	157.86	4.35	7.28	5.05	57.94	5.07	2	0.832	0.802	0.908	10.2	6.48	0.867	4003	6.34	6.2	0.22	1669	0.5435
76579	2	16	1	11644	0.52	30.8	10	9	142	6.1	6.6	5.2	55	0.011	10	0.999	0.886	1.045	10.83	6.66	0.831	2460	11.88	8.12	1.065	2722	0.948
76583	1	15	4	8449.37	0.56	17	7	10.1	101	4.6	8	4.3	77.3	0.895	2	1.055	0.98	1.055	36.54	29.1	1.776	6160	12.41	9.82	1.012	3740	1.394
76588	2	13	1	13758.7	0.56	17.8	9	9.1	129	4.9	6.5	2.9	51.5	0.152	5	0.887	0.832	0.971	17.93	14.5	1.048	3196	20.24	19.72	1.038	2792	1.043
76594	1	10	3	45046.1	5	14.2	11.44	9.568	157.86	4.35	7.28	5.05	57.94	5.07	5	0.674	0.631	0.785	8.79	8.66	0.737	1862	9.11	5.03	0.758	2412	0.7475
76605	1	12	2	12471.8	0.49	21.1	9	9.9	134	4.3	7.1	3.7	56.6	0.043	3	0.636	0.801	0.92	13.78	5.89	0.562	2436	16.08	30.31	1.03	3965	0.796
76611	1	16	1	17501	0.89	21.4	14	9.8	130	4.4	7.4	5.7	60.8	0.021	10	1.038	1.089	1.165	7.72	4.9	0.469	2199	10.47	11.77	0.626	3106	0.5475
76617	1	18	4	13645.4	0.85	25.6	6	9.7	162	4	6.8	6	43.2	0.031	10	1.231	1.203	1.344	16.12	9.71	1.102	2805	7.97	4.15	0.423	1684	0.7625
76625	1	10	4	10163.3	0.7	15.5	11.44	9.568	157.86	4.35	7.28	5.05	56.5	0.081	5	0.649	0.72	0.816	12.43	5.67	0.707	2123	23.32	5.72	0.422	2580	0.5645
76644	1	10	1	20633	1.07	18.8	11.44	9.568	157.86	4.35	7.28	5.05	49.1	0.036	7	0.677	0.73	0.829	15.67	3.29	0.363	1859	17.51	12.19	1.031	2002	0.697
76650	2	8	3	30153.2	0.78	14.8	11.44	9.568	157.86	4.35	7.28	5.05	99.9	0.011	1	0.614	0.624	0.749	13.03	10	0.803	3052	14.85	17.14	0.455	2869	0.629
76658	2	9	3	29740.7	0.31	17.2	11.44	9.568	157.86	4.35	7.28	5.05	81.7	9.46	7	0.554	0.642	0.697	22.74	21.18	1.036	4695	1.94	0.77	0.137	1250	0.5865
76661	2	9	4	8970.43	5	20.7	11.44	9.568	157.86	4.35	7.28	5.05	43.6	0.085	3	0.872	0.832	0.932	14.7	18.4	1.407	4272	9.53	5.81	0.668	2232	1.0375
76662	1	12	1	17627.6	0.45	23	9	10.2	121	5.2	7.5	4.9	98	0.011	7	0.894	0.983	1.029	21.17	11.57	0.874	4305	16.44	8.29	0.736	2614	0.805
76682	2	13	4	8244.61	2.017	24.9	11.44	9.568	157.86	4.35	7.28	5.05	57.94	5.07	3	1.531	1.187	1.325	9.48	5.16	0.641	3709	27.35	8.46	0.736	3306	0.6885
76683	1	15	2	19025.7	0.42	35.6	8	9.6	143	4.4	7.1	5.1	38.4	0.142	3	1.114	1.137	1.206	20.61	14.66	1.06	6880	12.63	12.83	0.505	4000	0.7825
76690	2	14	4	13134.5	2.017	21.1	11	9.8	199	4.5	7.2	4.7	52.2	0.681	3	0.986	0.84	0.966	7.29	6.25	0.475	2127	2.3	1.78	0.148	992	0.3115
76694	1	8	3	18391.9	1.7	15.8	11.44	9.568	157.86	4.35	7.28	5.05	57.94	0.942	7	0.624	0.593	0.676	5.34	4	0.639	2164	20.34	11.34	2.097	2808	1.368
76699	2	16	4	12557.2	1.93	20.3	11	9	138	4.2	7.1	3.6	25.1	0.023	10	1.245	1.102	1.329	20.96	15.1	1.109	2525	14.61	8.71	0.95	2407	1.0295
76716	2	18	3	44923.6	1.02	36.5	6	9.7	193	3.8	7	6.8	47.4	0.44	10	0.787	0.883	0.987	14.84	10.15	0.663	2891	12.66	7.14	0.657	3260	0.66
76720	2	15	1	14908.2	1.27	24.5	13	9.5	149	4.6	7.1	5.3	76.2	0.011	1	0.753	0.816	0.901	9.9	5.09	0.698	2806	15.53	13.66	0.545	2156	0.6215
76721	2	9	3	17439.5	0.9	19.7	11.44	9.568	157.86	4.35	7.28	5.05	54.2	0.019	7	0.665	0.689	0.816	9.02	12.74	1.153	4001	9.96	7.87	0.722	2461	0.9375
76725	1	14	3	17225.8	1.11	24.2	13	9.5	167	4.7	7	7.6	83	0.026	7	0.901	0.98	1.082	14	9.13	0.765	3483	9.85	6.76	0.527	3243	0.646
76728	1	8	4	10522.9	1.25	14.2	11.44	9.568	157.86	4.35	7.28	5.05	45.9	0.439	7	0.566	0.542	0.689	17.17	14.66	0.725	3473	9.31	7.02	0.605	2343	0.665
76732	2	19	1	16954	3.61	29.9	12	9.5	135	4.7	7.5	3.9	33.5	0.011	10	1.04	0.931	1.087	12.57	19.83	0.889	2637	14.42	13.18	0.861	4640	0.875
76769	2	19	2	20525.7	1.12	16.9	7	9.4	133	4	7.8	3.1	42.2	0.016	10	0.987	0.849	1	31.58	16.77	2.16	6313	25.58	14.77	2.041	5630	2.1005
76772	2	13	5	70708.6	1.54	20.4	16	9.8	138	4	6.9	4.8	88.7	2.24	4	1.048	0.974	1.062	16.21	9.84	1.1	3952	11.41	9.4	0.838	3522	0.969
76774	2	13	4	16097.5	1.38	25.1	12	9.4	142	4.4	7.5	3.4	27.1	0.375	2	1.027	1.017	1.12	9.63	6.38	0.686	3154	3.38	4.36	0.265	969	0.4755
76778	1	18	1	20879.4	3.91	23.8	9	9.4	158	3.7	6.9	4	47.5	0.011	10	1.012	0.975	1.065	17.05	10.85	1.362	3300	12.74	13.86	0.895	4396	1.1285
76784	2	11	3	31019	0.28	23.3	11.44	9.568	157.86	4.35	7.28	5.05	30.6	4.59	6	0.81	0.768	0.811	16.33	18.86	0.792	3394	16.24	12.19	1.136	2961	0.964
76791	2	15	1	19371.3	2.1	39.4	11	9.4	111	4.3	7.9	6	53.5	2.38	3	1.024	0.974	1.087	7.27	12.39	0.326	1476	6.06	3.45	0.44	1930	0.383
76800	1	18	3	23457.1	0.47	24.1	13	9.6	129	3.8	6.9	5.2	55.2	0.23	10	1.014	0.911	1.042	11.4	12.65	0.789	3510	4.01	3.2	0.603	3146	0.696
76804	1	10	3	29029	2.36	19	11.44	9.568	157.86	4.35	7.28	5.05	73.7	0.011	7	0.609	0.676	0.801	10.76	11.86	0.724	2713	17.4	15.22	1.663	3983	1.1935
76822	2	16	1	19339.3	1.2	55.3	11.44	9.568	157.86	4.35	7.28	5.05	32.5	0.011	10	1.077	0.955	1.051	15.55	13.06	1.091	5420	8.73	4.7	0.427	2208	0.759
76829	1	12	4	10047.1	0.48	22.5	9	9.7	141	5.8	7.2	2.6	48.7	0.386	4	0.783	0.864	0.991	16.84	9.72	1.169	5546	6.95	3.74	0.465	2429	0.817
76830	1	10	3	51770.3	5	25.2	11.44	9.568	157.86	4.35	7.28	5.05	63.7	0.011	7	0.578	0.69	0.808	16.3	12.27	0.723	3571	8.4	6.2	0.773	2218	0.748
76845	1	17	3	45548.6	3.96	18.4	13	9.9	157	3.9	6.9	7.3	98.7	0.011	10	1.084	0.962	0.999	14.37	19.14	1.485	3811	13.06	8.31	0.76	1858	1.1225
76857	1	13	3	50410.8	2.73	17.2	12	9.8	139	5.3	7.4	5.5	48	0.011	6	0.75	0.748	0.814	21.47	22.82	2.316	7243	17.75	20.93	1.183	1817	1.7495
76865	1	18	4	14199	2.017	26.3	10	9.9	156	3.9	6.8	5.1	34	60	10	1.093	1.257	1.39	28.73	12.41	1.936	8592	24.04	8.42	0.764	4212	1.35
76869	2	16	1	11619.7	2.017	27.4	12	9.6	130	3.9	7.3	4.5	59.7	0.3	10	1.081	0.985	1.12	15.44	10.55	1.44	2813	4.15	4.23	0.596	1643	1.018
76881	2	11	5	7095.46	0.47	21.3	11.44	9.568	157.86	4.35	7.28	5.05	59.1	0.374	5	0.944	0.721	0.877	10.67	10.14	1.005	4083	11.08	9.14	0.691	3339	0.848
76890	2	10	2	10271.8	0.84	16.5	11.44	9.568	157.86	4.35	7.28	5.05	41.1	0.011	7	0.574	0.675	0.787	13.67	10.83	1.086	3297	15.76	13.34	0.903	2023	0.9945
76894	2	18	5	11379.7	3.18	26.1	17	9.6	214	4.9	7.4	5.4	59.3	173	10	1.187	0.812	0.938	6.23	6.42	0.691	1763	9.09	8.76	0.961	3731	0.826
76895	2	14	4	10863.2	1.33	21.7	14	9.6	143	3.8	7.6	5.5	29.8	0.035	0	1.095	0.907	1.039	13.69	10.25	0.76	3329	4.15	2.57	0.359	823	0.5595
76898	1	19	2	14395	2.53	22.5	15	10.1	133	4.4	8.2	5.7	70.8	0.085	10	1.106	1.148	1.234	29.32	33.59	1.478	7474	25.6	22.75	0.978	4227	1.228
76904	2	17	3	51214.7	4.48	18.9	7	9.6	162	5.1	6.9	3.2	80.8	0.07	10	1.04	0.882	1.006	8.83	6.5	0.392	779	7.89	8.19	0.505	3250	0.4485
76906	2	10	4	8392.05	0.72	16.7	11.44	9.568	157.86	4.35	7.28	5.05	56.8	0.046	5	0.653	0.675	0.776	2.81	0.64	0.181	1170	14.54	11.11	0.737	4339	0.459
76909	2	18	3	66951.8	4.72	22.5	7	9.2	100	4.7	6.5	4.1	59.8	109	10	1.132	1.013	1.18	20.35	9.77	1.134	6135	18.38	6.36	0.689	3376	0.9115
76916	1	15	1	16057.9	0.46	23.3	14	9.6	134	4.9	6.8	6.5	66	0.021	3	1.046	0.933	1.029	20.4	24.76	1.932	5721	26.88	10.83	0.991	4593	1.4615
76918	1	17	3	94869.1	3.14	26.5	16	9.7	153	4.3	6.9	6.3	61.1	0.019	10	1.081	0.991	1.076	21.73	14.71	1.168	6913	5.43	2.9	0.4	2664	0.784
76927	2	11	4	9107.82	1.16	23.8	11.44	9.568	157.86	4.35	7.28	5.05	27.4	0.435	7	0.792	0.845	0.908	16.36	18.51	0.767	2398	11.25	10.44	0.411	1239	0.589
76943	2	10	3	43406.4	5	13.5	11.44	9.568	157.86	4.35	7.28	5.05	68	0.011	7	0.56	0.659	0.797	13.14	12.86	1.233	3489	13.39	6.58	0.915	2192	1.074
76948	2	11	3	11147.9	0.38	19.8	11.44	9.568	157.86	4.35	7.28	5.05	53.5	0.088	7	0.806	0.741	0.83	8.21	4.63	0.398	2490	23.38	27.46	1.315	5979	0.8565
76949	2	14	2	15476	0.58	19.6	12	9.9	168	4.4	7.1	3.4	68.5	0.087	2	0.845	0.758	0.86	15.27	7.37	1.019	3353	14.51	9.2	0.821	3210	0.92
76956	2	16	1	19306.2	0.61	35.4	10	9.4	108	4.9	6.7	4.2	49.6	0.107	10	1.279	1.141	1.312	6.36	4.62	0.683	2591	17.82	11.78	1.53	5852	1.1065
76959	1	12	4	16342.4	0.03	17.5	11.44	9.568	157.86	4.35	7.28	5.05	57.94	5.07	4	0.891	0.912	1.003	11.9	6.64	0.598	3267	3.58	4.77	0.331	986	0.4645
76961	1	18	3	65509	1.79	33.4	11	9.6	204	3.7	7.3	6.6	58.4	184	10	1.088	1.134	1.191	10.12	7.84	0.81	4031	21.76	13.01	0.932	5242	0.871
76964	1	16	3	53130.7	5	21.5	10	9.7	126	3.9	6.8	4.9	44.8	0.02	10	0.875	0.873	0.94	28.39	14.48	1.501	7695	8.89	7.7	1.203	4210	1.352
76970	2	19	5	12478.8	2.15	22.7	15	9.2	122	4.8	6.7	3.8	98.3	12.5	10	1.202	0.988	1.144	8.24	8.06	0.937	2769	9.99	8.71	1.058	2421	0.9975
76982	2	8	5	9896.52	3.05	14.7	11.44	9.568	157.86	4.35	7.28	5.05	57.94	5.07	5	0.705	0.573	0.677	18.97	12.24	2.086	5143	12.02	6.09	1.157	3864	1.6215
76983	1	11	5	13031.4	4.69	21.4	11.44	9.568	157.86	4.35	7.28	5.05	67.8	0.024	7	0.827	0.881	0.982	20.28	10.76	0.752	2758	16.88	11.36	1.38	3657	1.066
76993	2	16	4	14576.5	2.37	26.6	10	9.2	123	4.2	6.9	4.2	49.8	0.011	10	1.261	1.059	1.154	6.77	5.66	0.619	2629	5.26	6.88	0.663	2817	0.641
76995	2	15	4	15808.1	1.99	27.5	8	10	224	3.6	7.3	5.1	70.3	0.016	2	1.282	1.138	1.258	6.8	11.02	0.672	3243	20.05	9.99	2.053	2780	1.3625
76997	1	18	2	14582.9	1.63	22.1	8	9.7	96	4.1	7.1	4.5	52.7	228	10	1.003	0.882	0.996	12.76	14.77	0.779	4427	13.05	9.32	0.979	4086	0.879
76998	2	14	1	11654.1	2.017	20.3	15	9.5	164	4.4	7.4	4.5	46	0.011	2	0.974	0.869	0.981	9.78	9.47	0.469	3120	47.38	38.78	1.18	4509	0.8245
76999	1	19	3	68510.2	5	23.2	9	10.1	174	3.7	8	6.1	68	0.011	10	1.042	1.011	1.134	11.8	6.23	1.532	4134	14.1	8.56	0.756	4048	1.144
77002	1	16	1	22919.4	3.45	25.8	10	9.9	146	4.1	7.1	5.3	33.1	0.024	10	1.028	1.026	1.175	16.79	15.85	0.955	3546	10.72	9.74	0.702	2753	0.8285
77026	2	14	1	22936.8	3.82	13.4	7	9.5	116	4.3	7.6	3.2	53.5	0.111	3	0.797	0.761	0.876	24.6	12.72	2.327	4113	2.63	2.63	0.463	743	1.395
77036	1	12	1	18776.7	0.7	23.3	6	9.6	148	4.9	7.1	4.1	52.4	0.026	0	0.794	0.852	0.917	17.1	12.44	1.496	3807	30.75	7.1	1.359	1645	1.4275
77037	2	9	1	13787.9	1.34	29.1	11.44	9.568	157.86	4.35	7.28	5.05	57.2	0.011	3	0.712	0.735	0.833	11.43	9.04	0.824	2258	11.85	9.76	0.987	2765	0.9055
77038	1	9	5	38846.8	2.017	25.6	11.44	9.568	157.86	4.35	7.28	5.05	101	0.07	7	0.674	0.716	0.779	24.91	15.79	0.87	3116	18.05	19.84	1.597	5934	1.2335
77039	2	16	1	16515.9	0.71	20.7	11	9.5	168	4.5	7.7	5.5	45.6	0.029	10	0.934	0.837	0.922	9.16	3.73	0.519	2018	18.2	15.97	1.213	5787	0.866
77052	2	12	5	10086.7	0.59	17.7	15	9.4	181	5.9	6.8	3.4	34.4	0.067	2	0.745	0.731	0.865	13.45	10.85	0.717	2941	7.27	5.72	0.548	2565	0.6325
77053	1	8	3	21653.5	1.13	16	11.44	9.568	157.86	4.35	7.28	5.05	43.9	0.079	7	0.577	0.65	0.786	11.54	10.44	0.614	2007	7.81	8.76	0.759	2554	0.6865
77058	2	17	1	16372.1	3.82	26.3	15	10.3	134	3	7.7	3	82	0.051	10	1.076	0.921	1.043	7.17	6.74	0.944	2211	9.39	6.87	0.879	2940	0.9115
77068	1	15	1	21288.3	1.79	17.9	15	10.2	153	5	8.2	6.4	59.7	0.011	5	0.897	0.938	1.017	13.67	10.77	0.836	4861	7.84	5.15	0.72	3165	0.778
77071	1	14	5	14428.7	2.36	18.1	15	9.6	168	4.2	7.6	5.2	69.8	0.011	7	0.839	0.908	0.989	35.21	48.57	3.094	8041	14.76	25.29	1.342	5780	2.218
77086	2	12	1	10633.8	0.29	18.7	11.44	9.568	157.86	4.35	7.28	5.05	57.94	5.07	0	0.711	0.75	0.824	2.74	1.31	0.496	1736	3.59	9.45	0.421	2089	0.4585
77087	1	10	4	9411.14	0.57	14.8	11.44	9.568	157.86	4.35	7.28	5.05	54.6	1.92	7	0.695	0.7	0.837	24.6	8.61	1.619	4053	6.18	3.34	0.715	1997	1.167
77099	1	14	1	16057.9	0.42	34.7	12	9.7	131	5.2	7.9	6.4	53.7	0.011	1	0.925	0.942	1.051	13.21	19.45	0.744	2677	12.52	12.81	0.711	2260	0.7275
77102	1	12	4	18834.6	1.06	20.1	11	9.3	206	6.3	6.3	3.9	67.5	3.74	3	0.781	0.843	0.912	1.33	4.83	0.265	760	5.35	4.71	0.545	1168	0.405
77104	2	13	4	11061	0.85	22.6	9	9.2	155	5	7.2	4.4	49.9	0.323	0	1.036	0.958	1.028	6.08	4.46	0.355	1827	8.7	7.16	0.68	2082	0.5175
77108	1	19	4	9888.8	1.18	26.8	7	9.7	202	3.1	7.6	5.5	23.3	83.8	10	0.984	1.107	1.187	13.75	8.7	0.792	4569	27.42	4.47	0.893	2041	0.8425
77119	1	15	2	13065.6	2.017	21.1	14	10	121	3.5	8.1	5.3	52.6	0.579	5	1.149	1.004	1.107	14.24	9.11	0.498	1117	8.27	4.46	0.426	1708	0.462
77124	2	9	2	15134.7	2.69	20.2	11.44	9.568	157.86	4.35	7.28	5.05	82.8	0.055	5	0.6	0.682	0.787	20.45	6.81	0.709	1910	5.55	4.71	0.752	1850	0.7305
77128	1	19	3	68569	3.14	30.1	10	10	181	3.4	6.9	5.4	39.9	0.011	10	0.894	0.871	1.018	7.21	4.42	0.898	1281	21.12	17.02	5.029	3452	2.9635
77130	1	16	2	12894.3	5	21.6	12	9.7	181	4.2	7.1	6.3	84.3	0.011	10	0.955	1.02	1.098	22.47	29.45	1.769	4997	11.48	9.59	1.012	3521	1.3905
77138	2	15	4	16837.2	2.12	28	7	9.1	142	4.4	6.9	3.4	50.1	0.93	3	1.172	1.114	1.195	8.36	5.53	0.872	2221	10.98	6.2	1.11	3288	0.991
77149	1	11	4	6570.31	0.75	23.4	11.44	9.568	157.86	4.35	7.28	5.05	51.1	0.028	7	0.812	0.858	0.933	12.49	8.23	1.188	2290	11.76	4.46	1.08	3877	1.134
77152	1	10	4	9907.88	0.9	15.5	11.44	9.568	157.86	4.35	7.28	5.05	62.1	1.14	7	0.815	0.711	0.821	9.81	7.03	0.687	4123	4.93	4.67	0.286	1510	0.4865
77165	1	10	2	15420.4	4.19	18.7	11.44	9.568	157.86	4.35	7.28	5.05	78.5	0.965	2	0.659	0.649	0.754	9.72	13.21	0.832	3333	20.9	20.86	1.158	3703	0.995
77169	1	10	4	8013.08	0.68	15.9	11.44	9.568	157.86	4.35	7.28	5.05	40.3	1.16	7	0.735	0.708	0.828	6.17	9.16	0.59	2682	8.58	8.45	0.648	2052	0.619
77180	1	9	3	45912.1	3.51	16.4	11.44	9.568	157.86	4.35	7.28	5.05	69	0.017	7	0.7	0.707	0.814	17.66	13.07	1.376	5426	14.06	12.89	1.759	5308	1.5675
77203	2	11	1	15715.7	0.29	19.4	11.44	9.568	157.86	4.35	7.28	5.05	45.3	0.011	0	0.809	0.765	0.856	20.29	20.38	1.571	3848	14.44	10.36	0.968	3718	1.2695
77207	1	14	1	11337.6	0.1	18.8	9	9.9	131	4.6	7.5	5.5	36.1	0.011	4	0.851	0.839	0.907	9.06	4.46	0.403	2613	6.18	7.27	0.273	1738	0.338
77208	1	18	3	53091.6	1.81	24.5	11	9.4	145	3.6	7.3	5.3	71.8	0.805	10	1.161	1.126	1.253	130.76	116.05	5.539	4237	46.19	32.4	3.763	4361	4.651
77210	1	13	1	19252.8	2.017	20.7	9	9.9	153	5.1	6.8	4	49.5	0.092	1	0.794	0.819	0.929	19.31	9.52	1.378	3544	19.95	11.45	0.686	3903	1.032
77214	1	12	3	23485.4	0.88	16.1	8	9.9	147	6.3	6.8	6.2	48	5.51	3	0.771	0.75	0.832	10.19	6	0.748	2026	6.35	3.92	0.315	1714	0.5315
77252	2	12	4	16041.9	1.72	26.5	9	10.5	156	4.1	7.7	3.7	58.5	0.173	3	1.07	0.945	1.06	26.09	22.94	1.184	3971	12.83	7.84	1.097	2217	1.1405
77262	2	19	1	11881.7	2.59	18.8	11	9.5	128	3.8	7.3	3.9	57	0.011	10	0.999	0.965	1.12	14.5	13.9	0.631	3173	17.66	13.91	2.193	4191	1.412
77264	2	15	4	17178	2.15	42.2	11.44	9.568	157.86	4.35	7.28	5.05	57.94	5.07	2	1.282	1.184	1.324	10.92	11.27	0.347	1230	31.1	5.65	0.454	2960	0.4005
77269	1	19	5	58816.6	3.37	40.4	8	9	114	3.4	7	6.6	49.5	0.017	10	1.048	1.028	1.126	12.52	5.39	0.718	2607	21.26	11.72	1.327	6999	1.0225
77270	1	11	4	7316.78	3.84	20.7	11.44	9.568	157.86	4.35	7.28	5.05	61.5	0.019	7	0.74	0.751	0.904	7.8	8.53	0.999	2872	6.71	5.61	0.679	2123	0.839
77271	2	16	3	25923.9	0	39.7	17	10	240	5	7.3	6.1	49.7	0.025	10	0.868	0.906	1.077	13.63	16.61	1.089	3619	12.13	11.93	1.154	4200	1.1215
77281	2	13	3	40176.9	0.09	31.4	6	9.8	160	4.1	7	5.5	55.2	4.71	1	1.023	0.943	1.045	8.86	5.3	0.958	2856	18.98	4.92	0.602	2367	0.78
77292	2	8	1	13320.1	2.017	15.9	11.44	9.568	157.86	4.35	7.28	5.05	61.2	0.011	7	0.799	0.753	0.864	13.39	9.65	0.602	2294	14.42	9.05	1.14	2450	0.871
77294	2	12	1	9901.28	0.65	19.5	16	9.4	152	5.3	7.2	3.8	48.2	0.011	5	0.871	0.772	0.854	12.47	15.77	0.722	4988	30.55	22.77	1.354	4090	1.038
77316	2	16	2	17884.4	0.36	20.1	12	10	121	4.3	7.7	4.8	61.2	0.021	10	0.83	0.705	0.841	39.42	16.83	2.831	7832	21.76	14.29	1.283	5323	2.057
77325	1	16	2	19620.6	1.65	19.5	11	10.1	135	4.2	7.4	5.6	48.5	0.011	10	0.964	0.989	1.076	24.45	23.94	1.682	7659	10.27	9.67	0.601	3162	1.1415
77335	2	10	3	61870.1	0.01	15	11.44	9.568	157.86	4.35	7.28	5.05	71.3	0.018	2	0.577	0.557	0.671	11.38	5.67	0.833	2873	9.48	7.15	1.093	4554	0.963
77350	1	12	1	11993	0.73	14.9	5	9.4	182	4.8	7.4	3.4	59.6	0.086	2	0.554	0.605	0.705	8.91	4.57	1.092	3037	11.6	8.6	0.391	1809	0.7415
77363	2	8	3	54373.8	5	17.2	11.44	9.568	157.86	4.35	7.28	5.05	83.2	0.011	7	0.652	0.586	0.689	8.55	3.12	0.839	2611	11.58	6.45	0.809	2349	0.824
77370	1	14	4	14937	0.07	22.4	8	9.7	107	6	7.4	7.1	29.9	9.65	4	0.768	0.873	0.929	34.83	24.53	2.309	7572	13	4.65	0.564	3438	1.4365
77379	1	12	4	20722	5	15.4	12	9.9	188	5.9	7.2	2.7	86.4	0.011	5	0.678	0.721	0.808	9.28	13	0.675	4225	10.26	9.56	0.862	4561	0.7685
77395	2	18	4	15000.8	3.87	23.7	14	9.1	154	4.1	6.6	2.5	47.6	0.075	10	1.272	1.158	1.244	13.89	6.36	0.958	4039	8.16	12.7	0.464	1918	0.711
77403	1	10	4	7785.84	0.42	16.4	11.44	9.568	157.86	4.35	7.28	5.05	56.1	5.75	7	0.77	0.776	0.936	12.48	11.24	0.84	4477	16.02	13.85	0.783	3885	0.8115
77404	2	8	4	13044.6	1.61	24.7	11.44	9.568	157.86	4.35	7.28	5.05	73.3	0.32	7	0.719	0.712	0.833	13.36	4.81	0.584	1680	14.38	14.32	1.127	3406	0.8555
77426	1	14	2	24043.4	2.45	28.9	10	9.4	179	4.2	7.1	6	15.5	0.011	2	0.966	1.019	1.145	4.98	3.29	0.406	2023	1.56	3	0.148	526	0.277
77435	2	10	2	15671.3	0.76	19.7	11.44	9.568	157.86	4.35	7.28	5.05	53	0.011	5	1.01	0.834	0.923	8.6	8.24	0.713	2408	14.99	11.6	0.986	3213	0.8495
77439	2	14	5	27288.2	1.13	30.7	11	9.5	128	4.5	7.6	5	39.8	0.131	5	0.887	0.877	0.961	10.15	11.38	0.792	4527	6.23	4.72	0.482	1272	0.637
77440	1	19	1	14921.8	4.71	27.5	8	9.7	184	3.9	7.2	6.6	74.3	0.011	10	0.914	0.925	1.011	8.16	7.23	0.767	2238	10.79	4.03	0.743	2591	0.755
77442	2	17	4	10863.2	1.33	21.9	11	9.7	198	3.8	8.1	4	32.6	0.016	10	1.078	0.978	1.126	4.99	2.42	0.356	1459	17.15	13.9	0.992	3627	0.674
77455	2	18	1	9540.57	2.27	25.3	8	9.3	165	3.8	7.1	4.1	39.8	0.011	10	1.128	0.892	1.021	4.8	2.91	0.379	2541	5.7	5.16	0.758	1611	0.5685
77457	1	12	3	57681.4	5	19.7	11	10.1	171	5.5	6.8	4.7	58.2	0.011	4	0.653	0.778	0.867	5.93	4.23	0.846	1099	22.12	11.28	0.635	2880	0.7405
77476	1	9	4	7826.33	0.48	21.3	11.44	9.568	157.86	4.35	7.28	5.05	61.2	4.91	7	0.686	0.734	0.862	7.91	9.3	0.487	3574	10.61	6.45	0.349	1971	0.418
77487	2	18	1	13817.1	0.44	20.6	16	9.3	133	5.6	6.8	4.3	51.6	0.011	10	0.886	0.847	0.97	6.61	5.28	0.588	2389	3.23	2.15	0.338	1504	0.463
77495	1	10	5	14422.4	0.91	18.4	11.44	9.568	157.86	4.35	7.28	5.05	65.5	0.138	7	0.634	0.625	0.765	15.33	8.73	1.033	2678	7.54	8.72	1.06	2709	1.0465
77497	1	9	4	7211.29	2.72	24.7	11.44	9.568	157.86	4.35	7.28	5.05	57.94	5.07	7	0.81	0.782	0.888	27.92	17.79	0.961	4248	24.54	13.04	0.886	4154	0.9235
77504	2	14	5	10263	5	17.2	12	9.8	184	4.5	6.8	3.9	69.9	0.011	0	0.931	0.908	1.02	7.39	4.28	0.944	1686	20.59	6.26	2.7	3564	1.822
77508	2	18	2	14877.7	3.17	21.8	10	9.2	156	4.6	7.4	5	57.7	0.011	10	1.041	0.905	1.05	11.46	11.62	0.894	3571	11.06	11.22	1.511	4431	1.2025
77516	1	16	4	9981.58	1.29	27.2	18	9.5	148	3.8	7.2	4.3	40.2	39.1	10	1.238	1.06	1.153	3.51	6.25	0.182	704	13.29	5.67	0.693	2483	0.4375
77517	2	15	3	86591.5	5	42	10	9.4	139	3.1	7.3	6.1	34	0.04	3	1.153	0.952	1.037	2.8	2.96	0.278	1347	6.58	3.71	0.569	2880	0.4235
77518	1	16	3	49784.1	2.69	18.4	11.44	9.568	157.86	4.35	7.28	5.05	57.94	5.07	10	0.83	0.839	0.964	9.84	6.03	0.552	1761	21.96	15.13	1.221	6078	0.8865
77519	2	16	1	10633.8	0.29	22.9	11.44	9.568	157.86	4.35	7.28	5.05	57.94	5.07	10	0.83	0.844	0.947	18.66	7.25	1.15	2975	11.42	10.57	0.831	3680	0.9905
77532	1	15	5	24059.5	0.42	24.5	8	9.2	121	3.5	6.9	5.6	74.7	1.56	5	1.156	1.055	1.116	8.21	5.93	0.863	3001	20.56	17.22	1.063	6033	0.963
77534	2	15	3	62553.8	5	23	10	9.6	152	4.1	6.8	3.5	72.5	0.011	7	1.052	0.949	1.095	20.14	17.22	2.015	3260	9.05	9.48	1.165	3240	1.59
77557	2	8	2	15366	1.23	20.1	11.44	9.568	157.86	4.35	7.28	5.05	77.7	0.011	7	0.637	0.672	0.748	13.15	7.19	0.733	2562	15.49	4.53	0.707	1760	0.72
77570	2	9	1	10685.1	0.14	29.1	11.44	9.568	157.86	4.35	7.28	5.05	61.5	0.018	7	0.73	0.767	0.854	18.87	14	0.959	2385	24.01	12.2	1.379	1200	1.169
77574	1	10	2	16457	1.49	21.5	11.44	9.568	157.86	4.35	7.28	5.05	81.9	0.011	7	0.632	0.786	0.888	8.47	7.17	0.745	2585	18.02	8.68	1.676	4279	1.2105
77579	1	15	2	18558.7	1.23	23.3	10	9.8	149	4.3	6.8	5.5	64	0.011	7	0.884	0.959	1.043	11.75	8.03	1.178	3719	20.28	23.31	1.454	4883	1.316
77590	1	9	2	8824.96	0.47	15.4	11.44	9.568	157.86	4.35	7.28	5.05	63.3	0.011	7	0.578	0.56	0.704	9.94	5.39	0.746	3048	22.77	15.59	1.271	4139	1.0085
77602	1	14	3	66780.7	2.24	23.2	10	9.6	99	5.9	7.6	5.1	110	0.011	3	0.885	0.961	1.028	11.87	9.64	0.677	2041	6.7	3.06	0.54	1562	0.6085
77606	1	14	3	55304.5	1.54	24.3	11	9.8	77	4.8	7.6	7.3	61.6	0.042	1	1.012	1.025	1.05	10.39	10.96	0.578	3451	15.72	16.87	1.027	3167	0.8025
77613	1	19	2	15980.3	0.45	25.4	9	9.6	207	2.8	8.3	5.3	66	0.016	10	0.89	0.916	1.019	10.91	4.66	0.753	3358	35.33	11.94	1.707	6605	1.23
77614	2	9	5	7918.9	1.13	15.7	11.44	9.568	157.86	4.35	7.28	5.05	43.6	5.07	5	0.587	0.55	0.671	4.41	2.53	0.487	1590	6.9	4.85	0.282	1075	0.3845
77615	2	19	2	14314.5	2.017	29.1	5	9.2	170	4.1	6.5	3.7	59	0.011	10	0.961	0.889	0.973	29.44	5.1	2.484	1674	5.17	3.51	0.669	2550	1.5765
77626	2	18	1	19525.1	1.06	23.8	13	9.5	140	4.6	7.4	5.2	41.3	0.08	10	1.173	0.953	1.099	4.56	6.69	0.272	1217	4.73	2.71	0.318	795	0.295
77646	1	18	1	22919.4	3.63	28.9	14	10	210	4.5	7.4	6.3	45.5	0.87	10	1.248	1.329	1.413	18.49	11.83	1.069	6330	9.15	7.66	0.666	3718	0.8675
77657	2	12	5	10533.4	5	23.7	8	9.4	236	5.1	6.5	5.2	57.3	0.015	7	0.957	0.85	0.936	3.53	4.21	0.983	423	16.28	9.98	2.118	4516	1.5505
77669	2	16	1	13009.1	2.33	22.5	10	9.9	203	4.3	7.3	4.6	62.9	0.011	10	0.826	0.831	0.913	14.99	10.14	1.428	2576	12.5	9.23	0.94	2452	1.184
77671	2	18	5	6773.56	0.01	21.3	13	9.4	169	4.5	6.7	4.6	88.2	0.011	10	1.019	0.89	1.04	11.02	5.47	0.967	2600	7.79	5.55	0.723	2909	0.845
77685	2	13	5	12099.1	3.35	25.9	11	9.4	174	4.4	6.9	5.1	69.5	0.011	0	1.091	0.925	1.026	17.83	12.62	1.524	5069	15.22	8.96	1.454	4908	1.489
77688	1	16	1	19892.8	3.48	30.3	8	9.8	127	3.4	7.6	7.3	52.6	0.011	10	0.862	0.943	1.07	18.04	19.3	1.132	4341	10.61	14.53	0.906	4991	1.019
77692	2	10	1	16621.9	5	24.1	11.44	9.568	157.86	4.35	7.28	5.05	50.9	0.011	4	0.865	0.882	0.953	12.89	12.03	0.998	4738	16.11	16.16	0.909	2847	0.9535
77699	1	9	4	9907.88	0.9	15.6	11.44	9.568	157.86	4.35	7.28	5.05	66	1.22	7	0.743	0.653	0.767	21.29	18.91	1.264	6788	8.08	8.82	0.582	2035	0.923
77701	1	11	1	13170.3	2.017	33.8	11.44	9.568	157.86	4.35	7.28	5.05	72.7	0.011	3	0.57	0.736	0.806	20.83	14.81	0.708	3186	24.26	20.43	0.685	1755	0.6965
77703	1	11	4	7214.65	2.29	20.5	11.44	9.568	157.86	4.35	7.28	5.05	69.5	0.011	5	0.824	0.933	0.993	18.19	15.02	0.774	3084	16.92	12.53	1.229	4039	1.0015
77712	1	12	3	70115.9	3.9	19.6	11.44	9.568	157.86	4.35	7.28	5.05	57.94	5.07	4	0.839	0.785	0.916	21.47	15.17	0.817	2731	14.94	10.3	0.89	4028	0.8535
77719	2	12	1	19999.2	3.63	24.7	6	9.8	158	4.8	6.8	4	49.3	0.028	7	1.115	1.017	1.099	7.7	7	0.731	1243	5.28	4.86	0.514	1181	0.6225
77726	2	11	4	7792.62	0.02	17.9	11.44	9.568	157.86	4.35	7.28	5.05	62.5	0.069	3	0.811	0.756	0.882	27.09	10.43	1.17	3158	17.09	8.99	0.955	2322	1.0625
77739	2	16	4	10406.7	0.75	24.2	9	9.4	176	4.3	7.3	3.8	29.3	0.038	10	1.143	0.951	1.047	24.13	12.4	1.598	5530	23.28	10.18	1.444	6238	1.521
77752	2	15	1	11619.7	2.017	24.2	11	9.6	105	4.3	7.6	4.4	26.6	1.24	0	0.993	0.935	1.097	14.01	7.17	1.14	3732	24.9	21.46	1.086	3004	1.113
77766	2	17	3	42031.5	0.63	21.7	9	9.2	177	4.1	7.5	3.2	60.2	0.098	10	0.724	0.757	0.864	18.48	14.33	2.17	2734	11.97	6.76	1.955	1807	2.0625
77775	1	16	3	14438.6	1.26	19.6	9	9.8	155	4.3	7	4.8	66.5	0.015	10	0.828	0.733	0.839	17.64	16.62	0.905	3370	7.04	9.67	0.609	3810	0.757
77784	2	8	2	20985.8	0.3	19.2	11.44	9.568	157.86	4.35	7.28	5.05	57.7	0.021	7	0.597	0.609	0.738	16.1	11.02	1.013	3259	12.54	8.92	0.418	2238	0.7155
77794	1	13	5	12652.8	0.38	27.3	13	9.9	194	4.7	7.7	5.8	91.5	0.089	5	0.988	0.934	1.011	25.09	19.8	0.592	2683	8.99	12.8	0.827	2966	0.7095
77799	1	10	1	19955	1.76	14	11.44	9.568	157.86	4.35	7.28	5.05	41.7	0.011	5	0.524	0.538	0.658	17.12	10.08	1.114	4334	12.7	11.42	0.782	3204	0.948
77812	1	10	3	65060.7	3.14	19.4	11.44	9.568	157.86	4.35	7.28	5.05	72.8	0.011	3	0.634	0.667	0.745	16.23	13.27	1.068	4902	12	15.89	1.213	4245	1.1405
77816	1	18	3	63746.2	2.82	28	7	9.4	162	3.8	7	5	87.5	0.825	10	0.983	1.069	1.224	13.96	8.95	1.091	3937	11.9	12.64	1.761	4893	1.426
77817	2	8	4	6882.62	0.51	15.9	11.44	9.568	157.86	4.35	7.28	5.05	31.1	0.575	7	0.606	0.619	0.731	15.46	9.07	1.182	3982	14.03	7.9	0.706	2342	0.944
77829	1	18	4	8271.39	0.86	30.1	11.44	9.568	157.86	4.35	7.28	5.05	39.7	5.07	10	1.171	1.073	1.154	20.25	12.45	1.864	5271	14.61	9.48	0.902	4732	1.383
77833	1	10	5	12340.5	5	22.5	11.44	9.568	157.86	4.35	7.28	5.05	76.7	0.011	7	0.761	0.765	0.842	11.72	7.86	0.857	2558	8.1	11.43	0.688	2180	0.7725
77842	1	8	4	9186.8	0.78	16	11.44	9.568	157.86	4.35	7.28	5.05	58	0.352	7	0.68	0.713	0.87	34.92	16.21	1.072	6364	5.39	6.08	0.392	2755	0.732
77849	1	9	4	5899.27	0.45	17.9	11.44	9.568	157.86	4.35	7.28	5.05	57.94	5.07	7	0.715	0.729	0.89	10.16	5.62	1.283	2276	13.53	5.96	0.696	3698	0.9895
77860	1	13	4	14943.9	0.61	17.7	4	9.9	194	4.9	7.1	3.8	27.1	4.46	3	0.853	0.921	1.062	4.39	4.6	0.396	1069	10.41	4.56	0.757	2585	0.5765
77868	1	16	1	15077.3	0.73	24.4	11.44	9.568	157.86	4.35	7.28	5.05	57.94	5.07	10	0.984	0.993	1.09	13.8	7.29	0.693	3851	11.31	8.42	0.644	2569	0.6685
77886	2	14	3	66504.7	5	22.3	11	9.9	181	4.7	8	4.8	91.4	0.011	0	1.188	1.063	1.2	10.53	9.09	0.745	1879	20.81	4.44	0.607	395	0.676
77890	1	9	4	12930.6	0.03	19.7	11.44	9.568	157.86	4.35	7.28	5.05	49.8	1.09	5	0.749	0.732	0.864	19.85	16.11	1.264	4838	27.75	8.35	1.289	4416	1.2765
77895	2	15	2	19858.6	1.99	22.1	11	9.7	155	4.7	7.4	4.1	57.1	0.05	2	0.963	0.839	1.001	11.58	12.42	0.754	1267	16.75	16.34	0.619	2436	0.6865
77908	2	17	1	11865.3	1.86	44.2	10	9.6	199	3.7	7.4	5.4	20.8	0.011	10	0.965	0.912	1.021	7.97	7.35	0.559	3176	18.92	13.28	1.174	4794	0.8665
77911	1	8	3	17804.3	0.5	15.9	11.44	9.568	157.86	4.35	7.28	5.05	101	0.021	7	0.628	0.599	0.752	21.79	15.58	1.354	2808	15.08	14.92	1.331	4613	1.3425
77914	1	13	5	12659.2	4.35	16.2	5	10	146	4.7	7.5	4.1	61	0.057	5	0.786	0.862	0.963	27.32	14.59	1.666	6107	5.96	4.42	0.547	1690	1.1065
77919	2	17	2	10260.4	0.58	31	4	9.2	164	3.9	7.2	3.7	54.1	0.011	10	0.803	0.871	0.98	8.19	6.64	0.996	3038	5.52	1.88	0.383	1313	0.6895
77920	1	18	4	11005.5	1.72	24.4	11	9.9	189	3.5	6.9	6.2	61.7	24.3	10	1.192	1.113	1.215	12.49	8.3	0.972	2696	6.44	4.66	0.511	2065	0.7415
77923	2	10	3	16580.8	0.59	20.6	11.44	9.568	157.86	4.35	7.28	5.05	61.3	1.87	7	0.751	0.661	0.789	5.58	5.22	0.52	2182	3.96	7.2	0.321	2680	0.4205
77924	1	13	1	19892.8	3.48	20.1	12	9.5	135	4.9	7.7	5.5	71.9	0.017	1	0.845	0.872	1.015	12.66	15.32	0.928	3553	2.37	2.18	0.233	1104	0.5805
77929	1	15	2	11273.8	0.2	22.8	15	9.6	167	4.6	6.9	5.9	46.8	0.714	7	0.942	1.008	1.086	27.08	28.06	1.634	6749	28.25	29.74	0.863	5044	1.2485
77933	2	18	3	23732.9	1.59	23.5	13	9.1	160	4.4	6.6	4.5	47.3	1.17	10	0.949	0.87	1.05	12.99	11.21	0.883	3331	19.43	7.42	0.695	2906	0.789
77934	1	12	3	15494	0.91	29.5	9	9.568	122	5.2	7.1	6	57.4	5.9	3	0.86	0.964	1.04	13.52	7.8	0.653	5281	48.53	39.23	1.444	7311	1.0485
77940	1	16	1	19840.4	2.11	21.3	11	9.5	135	4.1	6.7	5.4	54.7	0.011	10	0.92	1.048	1.161	19.19	9.18	1.448	5808	19.72	14.54	1.741	6634	1.5945
77947	1	12	4	14937	0.07	27.5	10	9.9	157	6	7.4	6.6	53.6	10.3	2	0.82	1.003	1.055	23.9	15.75	1.78	7512	13.1	10.53	0.568	2535	1.174
77961	2	11	3	50855.8	5	16.8	11.44	9.568	157.86	4.35	7.28	5.05	66.5	0.011	3	0.75	0.678	0.814	11.07	15.25	0.816	2476	12.82	9.62	1.237	5352	1.0265
77962	2	8	4	8648.55	1.36	15.7	11.44	9.568	157.86	4.35	7.28	5.05	75.3	2.36	7	0.77	0.67	0.801	19.47	13.16	1.178	5006	24.9	14.2	2.036	4395	1.607
77982	2	16	4	14002.9	0.78	30.8	10	10	211	4.6	7.8	5.2	41.8	0.019	10	1.221	1.004	1.087	13.34	11.18	0.705	4725	11.14	7.24	0.822	2285	0.7635
77984	1	10	3	63752.9	2.03	16.5	11.44	9.568	157.86	4.35	7.28	5.05	79.7	0.011	7	0.762	0.779	0.902	11.94	8.62	0.687	2679	20.8	12.83	1.285	3845	0.986
77987	2	17	2	15103	2.25	18.8	9	9.3	158	3.8	6.9	3	52.8	0.011	10	0.876	0.934	1.068	11.85	9.07	0.98	2983	33.49	26.55	1.435	6990	1.2075
77988	1	17	2	22908.4	2.18	26.3	12	9.7	149	4.4	7	4.7	64.5	0.011	10	1.045	1.101	1.211	9.35	6.6	1.496	2075	42.47	38.9	1.951	4726	1.7235
77998	1	8	3	34429.2	1	15.4	11.44	9.568	157.86	4.35	7.28	5.05	104	0.011	7	0.567	0.564	0.664	11.86	6.15	0.801	1044	20.06	6.76	0.914	2258	0.8575
78003	2	14	2	12605.1	2.017	21.2	14	9.3	137	4.2	7.3	5.1	61.1	0.011	1	0.964	0.822	0.925	10.05	7.1	1.359	2495	5.09	3.18	0.281	1469	0.82
78005	2	15	1	14011.9	0.42	28.2	8	9.5	125	3.3	7.3	5.6	42.1	0.061	1	0.838	0.843	0.955	7.39	5.54	0.597	4817	8.22	1.02	0.267	1854	0.432
78016	1	12	3	91194.9	5	18.7	12	9.8	143	5.5	7.1	4	62.1	0.011	6	0.771	0.763	0.884	20.02	9.52	0.854	3006	14.12	9.49	0.858	3079	0.856
78025	1	15	3	21352.7	1.91	18.9	9	9.7	118	4.6	6.9	5.1	91.3	0.056	6	1.029	0.967	1.071	21.38	13.46	1.349	4975	19.88	14.2	0.882	2868	1.1155
78039	1	16	1	16274.4	2.017	30.2	16	9.9	120	3.5	7.7	5.7	59.2	0.319	10	1.036	1.108	1.202	15.8	12.71	1.589	5053	12.97	13.19	0.694	2533	1.1415
78041	1	9	4	7718.85	0.76	13.7	11.44	9.568	157.86	4.35	7.28	5.05	13.9	1.07	7	0.618	0.588	0.744	10.71	1.93	0.272	1084	9.58	3.2	0.478	2346	0.375
78045	2	12	2	20055.7	0.58	33.3	4	9.5	128	4.3	6.9	4.6	49.5	0.299	0	1.029	1.035	1.107	3.27	2.47	0.287	1044	10.73	6.24	0.263	640	0.275
78046	1	19	3	61781.6	3.1	32.9	10	10.3	153	3.4	6.9	7.3	47.1	0.011	10	1.043	0.976	1.075	18.18	15.69	1.047	4649	10.72	12.15	0.645	2911	0.846
78050	1	17	1	20389.4	0.85	22.1	8	10.1	201	3.8	7.7	5	52.2	0.264	10	1.055	1.115	1.205	28.72	17.53	1.666	6018	14.38	5.58	1.022	3301	1.344
78064	2	12	4	16183.7	0.72	22.4	8	9.5	156	5.7	7.2	4.2	60.9	3.34	3	0.831	0.72	0.789	22.47	15.44	2.7	4031	15.35	9.94	1.717	3654	2.2085
78073	1	14	3	66326.1	5	19.8	16	9.6	104	4.8	7.5	6	70.2	0.022	6	0.908	0.925	0.998	27.07	32.89	2.277	7579	15.1	12.99	0.831	2649	1.554
78077	1	10	1	18095.1	1.26	19.2	11.44	9.568	157.86	4.35	7.28	5.05	82.3	0.011	7	0.647	0.72	0.819	8.59	5.33	0.427	2739	23.5	19.99	1.23	4550	0.8285
78087	1	16	4	14315.1	0.65	24.5	10	9.7	125	3.6	7.3	4.2	48.4	196	10	1	0.94	1.004	1.44	0.75	0.105	626	10.77	9.16	0.562	3149	0.3335
78090	2	15	3	53566.6	3.63	17.8	11	10	166	4.3	7.2	5.9	68.7	0.015	7	1.079	0.947	1.015	15	7.22	1.278	2867	8.1	11.69	0.651	4325	0.9645
78091	2	18	5	22146.4	0	21.1	15	9.3	128	4.6	6.9	2.7	25.9	0.016	10	1.063	0.952	1.131	2.75	1.98	0.285	849	5.72	4.88	0.671	2207	0.478
78106	1	12	4	13821.8	0.38	18.4	7	10.2	171	6.5	7.3	5.5	16.6	0.425	5	0.793	0.81	0.849	7.92	5.64	0.727	2472	13.98	8.77	1.041	3535	0.884
78113	2	12	3	53905.1	4.72	17.3	12	9.7	218	4.9	7.1	3.5	98.5	0.011	4	0.823	0.749	0.857	17.33	17.54	1.863	5326	12.13	11.66	1.231	3348	1.547
78115	1	11	3	43864.3	1.43	24.2	11.44	9.568	157.86	4.35	7.28	5.05	71	0.011	6	0.741	0.763	0.838	12.64	9.53	0.96	4022	17.57	8.11	1.379	2598	1.1695
78118	2	11	2	12287.2	1.33	26.8	11.44	9.568	157.86	4.35	7.28	5.05	37.2	0.491	7	1.008	0.924	0.992	18.44	11.14	1.129	4936	13.34	13.08	0.749	4062	0.939
78126	2	17	1	12500.8	0.82	35.1	8	10.6	221	4.3	8.1	6.1	42	0.011	10	0.991	0.964	1.086	11.69	11.08	1.038	4824	16.84	15.76	0.81	3568	0.924
78142	2	13	2	19858.6	1.99	26.4	7	9.4	138	3.3	6.8	5.4	57.7	0.023	4	1.077	0.9	0.971	15.27	8.46	0.719	1728	33.92	27.88	1.007	2598	0.863
78153	2	18	4	17235.1	2.87	20.9	7	9.8	131	4.1	7.1	3.7	21.7	0.028	10	1.068	0.922	1.044	49.48	26.05	1.412	6732	7.31	9.98	0.615	2714	1.0135
78155	1	9	3	61051.7	1.06	14.3	11.44	9.568	157.86	4.35	7.28	5.05	57.94	5.07	7	0.535	0.611	0.75	19.44	27.57	0.659	3077	10.92	9.45	0.274	1542	0.4665
78164	2	18	3	73380.4	3.14	18.5	9	9.8	160	3.8	7.7	4.6	37.5	0.011	10	0.98	0.846	1.005	7.94	6.68	0.49	3559	8.86	3.49	0.523	3815	0.5065
78168	2	19	3	30451	1.27	45.1	10	9.2	160	3.7	6.9	4.3	54.3	12.9	10	0.905	0.837	0.949	17.26	6.65	1.009	2371	22.48	5.39	0.918	2725	0.9635
78171	2	12	4	16097.5	1.28	20.3	12	9.9	164	4.7	7.2	4.2	34.9	0.018	2	1.295	0.968	1.081	3.51	3.99	0.225	1090	11.8	9.37	1.464	3651	0.8445
78184	2	9	3	44914.2	4.03	22.9	11.44	9.568	157.86	4.35	7.28	5.05	66.7	0.016	5	0.74	0.797	0.891	27.74	12.01	1.831	4573	7.83	5.75	0.654	2474	1.2425
78194	2	9	1	15770.8	1.81	14.8	11.44	9.568	157.86	4.35	7.28	5.05	62.3	0.02	4	0.724	0.653	0.761	13.46	12.32	1.188	3806	36.81	24.13	1.8	5426	1.494
78206	2	13	3	104556	5	16.5	11.44	9.568	157.86	4.35	7.28	5.05	57.94	5.07	5	0.955	0.815	0.921	12.55	6.45	1.124	3609	8.98	7.17	0.732	2874	0.928
78209	1	13	4	14003.8	5	19	6	9.5	137	4.3	7	4.5	41.1	0.011	7	0.778	0.85	0.941	11.03	8.25	0.766	4548	20.03	5.73	0.567	1680	0.6665
78214	1	16	3	17225.8	1.11	18.2	12	10	129	4.8	7.5	3.8	80	0.011	10	0.899	0.995	1.104	11.33	7.64	1.057	3182	11.99	9.79	0.964	3620	1.0105
78222	1	15	5	14298.7	1.81	18.7	13	9.5	171	4.5	6.6	4.4	42.7	0.42	7	0.964	0.989	1.075	15.54	13.5	0.591	2893	55.84	49.85	1.359	6224	0.975
78224	2	10	4	12581.4	3.4	25.8	11.44	9.568	157.86	4.35	7.28	5.05	57.94	5.07	7	0.938	0.884	0.961	14.51	8.93	0.914	3555	23.77	8.47	1.204	4215	1.059
78234	1	15	3	22860.2	0.88	24	8	10.1	129	4.7	7.5	5.7	75.4	0.011	7	0.94	0.911	0.962	18.81	10.31	1.242	4482	13.75	15.5	0.837	4166	1.0395
78240	2	15	4	17235.1	2.25	31.9	11.44	9.568	157.86	4.35	7.28	5.05	57.94	5.07	0	1.249	0.972	1.079	13.93	9.37	1.639	2762	10.61	6.61	1.473	3226	1.556
78246	2	9	3	53398.7	2.017	24.9	11.44	9.568	157.86	4.35	7.28	5.05	58.9	0.079	6	0.725	0.717	0.822	8.58	5.1	0.641	2115	7.98	3.06	0.679	2959	0.66
78250	1	8	1	17779.2	1.05	22.5	11.44	9.568	157.86	4.35	7.28	5.05	55	0.011	7	0.542	0.642	0.757	19.14	16.72	2.053	5636	35.9	23.22	1.556	9087	1.8045
78255	1	17	3	20072.6	1.78	26.3	16	9.9	177	3.9	7.5	6.9	72.8	2.78	10	1.012	1.154	1.237	20.97	11.42	1.404	4814	6.11	5.62	0.879	1506	1.1415
78271	2	11	3	19799.7	1.22	24.5	11.44	9.568	157.86	4.35	7.28	5.05	54.4	0.066	1	0.932	0.842	0.942	19.43	13.87	0.958	6318	14.86	15.62	0.953	3470	0.9555
78272	2	19	4	8244.61	2.017	23.1	11.44	9.568	157.86	4.35	7.28	5.05	57.94	5.07	10	0.939	0.887	1.011	9.48	6.14	0.643	2618	17.54	15.14	0.652	2557	0.6475
78279	2	14	3	15000.4	0.54	34.2	11	10	246	3.8	7.5	4.9	61.1	0.471	5	0.87	0.845	0.935	5.6	3.05	0.626	984	14.7	16.43	1.087	5250	0.8565
78283	1	12	3	23457.1	0.72	15.3	11	9.1	131	5.3	6.7	4.1	56.9	0.017	3	0.66	0.692	0.766	8.34	8.33	0.838	3647	7.5	6.8	0.669	3145	0.7535
78286	1	10	4	7462.95	0.17	37.6	11.44	9.568	157.86	4.35	7.28	5.05	42.1	1.04	7	0.815	0.885	0.975	13.4	9.33	0.988	4741	20.96	7.6	0.456	1428	0.722
78295	1	12	4	18722.9	0.36	17.8	10	9.7	147	5.2	7.5	4.7	64	0.114	3	0.856	0.845	0.954	22.39	8.96	1.537	5241	10.5	4.71	0.355	2651	0.946
78298	1	12	3	70720.2	5	25.4	13	9.6	95	5.2	6.1	6.3	80.9	0.011	7	0.756	0.907	0.99	18.06	17.68	0.961	3993	8.19	12.38	0.717	3400	0.839
78302	2	15	5	10031.8	3.63	22.6	8	9.4	139	4	7.2	4.7	61.7	0.017	6	1.004	0.939	1.07	16.58	6.35	1.495	4596	11.49	3.23	0.65	1101	1.0725
78315	2	14	1	19999.2	3.45	19.4	7	10	181	4.5	7.2	3.9	53.1	0.011	2	0.754	0.798	0.898	29.04	6.93	0.737	4008	7.42	5.82	0.449	2523	0.593
78316	1	16	4	15477.7	2.55	23.1	14	9.2	113	3.6	7.2	5.9	20.9	0.022	10	0.979	1.093	1.171	14.67	6.24	0.835	3148	8.1	6.41	0.623	2845	0.729
78324	2	9	1	14735	5	24	11.44	9.568	157.86	4.35	7.28	5.05	61.3	0.035	4	0.611	0.702	0.797	5.4	4.32	0.46	831	6.47	3.66	0.762	1322	0.611
78332	1	12	5	10190	4.69	21.5	7	9.4	130	5.2	6.6	4.1	56	0.024	2	0.669	0.793	0.877	2.32	4.04	0.22	721	13.86	13.23	1.81	2102	1.015
78336	2	19	3	31573.5	0.43	21.4	12	9.8	154	3.7	6.9	4.4	62.8	390	10	0.955	0.956	1.095	14.2	9.69	0.788	3943	7.65	4.88	0.673	2778	0.7305
78339	1	8	5	11270	5	13.4	11.44	9.568	157.86	4.35	7.28	5.05	105	0.011	5	0.677	0.57	0.688	6.64	3.57	0.538	1721	7.69	7.15	0.483	1793	0.5105
78345	2	19	2	9670.78	1.25	21.1	14	9.8	150	4.7	7.3	3.5	31.1	0.017	10	1.023	0.939	1.072	10.75	7.72	0.956	1861	9.55	5.69	0.697	1358	0.8265
78348	1	11	4	9141.75	1.31	14.8	11.44	9.568	157.86	4.35	7.28	5.05	74	0.011	3	0.665	0.675	0.801	11.73	9.33	0.607	5059	6.63	7.04	0.576	2404	0.5915
78353	1	11	3	45970.8	0.91	19.5	11.44	9.568	157.86	4.35	7.28	5.05	93.7	2.49	3	0.794	0.695	0.753	27.79	30.29	1.312	4997	8.98	6.57	0.539	1749	0.9255
78357	1	9	5	9199.05	5	15.1	11.44	9.568	157.86	4.35	7.28	5.05	73.3	0.03	7	0.652	0.642	0.781	10.11	6.59	0.6	3271	10.17	4.29	0.577	2964	0.5885
78365	1	9	2	12129.7	3.63	27.7	11.44	9.568	157.86	4.35	7.28	5.05	57.94	5.07	7	0.704	0.72	0.842	15.29	9.04	1.207	2545	18.69	15.44	0.492	1834	0.8495
78370	2	18	4	12338.7	2.017	32.8	11.44	9.568	157.86	4.35	7.28	5.05	57.94	5.07	10	1.049	1.001	1.122	14.36	5.08	1.112	4064	7.85	7.2	1.238	2547	1.175
78373	1	12	4	13658	1.97	34.5	10	10.2	179	5.1	7.4	5.1	30.8	0.212	7	0.815	0.978	1.053	20.28	11.95	1.286	5105	11.26	7.69	0.564	3125	0.925
78380	1	12	1	14094.1	1.3	22.2	11	9.4	193	5.2	7.2	4.2	66.5	0.011	5	0.59	0.725	0.832	15.49	8.47	0.988	3219	40.05	13.86	1.105	3171	1.0465
78397	1	11	4	8106.68	1.49	15.3	11.44	9.568	157.86	4.35	7.28	5.05	56.7	0.116	7	0.698	0.684	0.813	15.87	5.27	0.662	2170	12.01	6.5	0.651	2708	0.6565
78401	1	9	4	7453.24	0.75	15	11.44	9.568	157.86	4.35	7.28	5.05	58.9	1.83	7	0.769	0.698	0.848	9.52	6.9	0.698	2851	23.14	15.33	1.059	2584	0.8785
78412	1	12	5	12696	1.55	16.1	12	9.9	202	4.9	7.8	4.6	69.7	0.292	0	0.55	0.584	0.67	10.58	6.51	0.886	2812	14.95	7.8	1.459	3604	1.1725
78421	1	9	1	15916	2.017	21.2	11.44	9.568	157.86	4.35	7.28	5.05	57.94	5.07	7	0.56	0.669	0.792	9.48	7.6	0.694	2027	19.47	8.81	0.769	2441	0.7315
78427	2	18	4	13706.4	5	28.2	5	9.5	155	4.5	7.2	5.9	48.1	0.767	10	1.394	1.082	1.22	5.67	3.79	0.481	2295	7.19	8.43	0.68	2638	0.5805
78432	2	16	1	25784.2	2.5	35.8	11	9.6	209	3.5	7.2	6.9	35	0.011	10	1.107	1.086	1.274	8.16	4.4	0.493	1780	4.56	4.22	0.439	1571	0.466
78451	2	13	5	11435.4	0.7	14.8	9	9.1	135	4.7	7.6	3.4	53.3	0.018	5	0.714	0.68	0.791	30.65	18.88	0.899	4508	19.44	10.44	0.538	1889	0.7185
78455	1	8	3	18832.5	0.71	20	11.44	9.568	157.86	4.35	7.28	5.05	69.4	0.03	7	0.666	0.663	0.797	15.05	6.37	1.284	3665	9.63	10.69	0.68	2635	0.982
78456	1	14	5	16821.4	1.22	30.6	11.44	9.568	157.86	4.35	7.28	5.05	57.94	5.07	1	0.848	0.866	0.929	9.23	9.44	0.407	1277	0.9	5.13	0.2	680	0.3035
78458	1	15	1	14392.7	0	25	11.44	9.568	157.86	4.35	7.28	5.05	51.4	0.011	4	1.072	0.946	1.03	15.69	15.36	0.528	3610	15.32	13.17	1.309	4461	0.9185
78461	2	16	2	9274.57	1.14	36	7	9.8	167	3.1	7.3	4.6	46	4.33	10	1.274	1.113	1.28	8.15	3.6	0.507	1521	9.35	5.2	0.535	2579	0.521
78470	2	12	1	10762.6	2.1	33.3	14	9.9	125	6.3	7.4	6.6	55.6	0.011	0	0.775	0.864	0.911	18.29	22.27	1.054	4271	5.74	7.44	0.79	3597	0.922
78476	1	9	5	17065.7	3.14	22.1	11.44	9.568	157.86	4.35	7.28	5.05	40.1	0.131	7	0.626	0.624	0.756	5.88	4.31	0.525	1894	16.57	4.7	0.79	1810	0.6575
78483	2	15	1	9894.96	0.63	19	9	9.6	150	4.5	7.2	4.6	51.8	0.011	7	0.888	0.822	0.925	8.48	4.67	0.757	2391	8	7.64	0.472	1684	0.6145
78485	2	8	3	48271.9	2.017	15.3	11.44	9.568	157.86	4.35	7.28	5.05	85	0.011	7	0.531	0.543	0.669	13.29	10.04	1.579	3621	8.03	7.84	1.09	2259	1.3345
78491	2	11	4	11564.3	2.58	18.6	11.44	9.568	157.86	4.35	7.28	5.05	27.1	0.027	2	0.917	0.921	1.046	5.37	6.21	0.564	2029	12.82	14.31	0.819	4280	0.6915
78493	1	11	3	43606.8	5	29.8	11.44	9.568	157.86	4.35	7.28	5.05	65.7	0.023	2	0.67	0.692	0.793	14.67	11.46	1.255	4676	13.16	4.39	0.898	2116	1.0765
78496	2	19	1	17428.9	0.81	34.8	21	8.8	223	4	7.2	5.9	32.3	0.024	10	0.821	0.799	0.921	13.43	5.69	0.776	2132	16.15	9.32	0.769	4408	0.7725
78517	1	12	3	45295.2	0.63	25.3	11.44	9.568	157.86	4.35	7.28	5.05	57.94	5.07	1	0.81	0.759	0.843	18.08	14.09	1.121	2913	16.57	14.37	0.795	3331	0.958
78520	2	8	3	51954.9	4.67	18.4	11.44	9.568	157.86	4.35	7.28	5.05	103	0.011	7	0.61	0.686	0.717	13.98	13.95	1.096	4248	12.55	6.82	0.724	2920	0.91
78525	1	11	2	20700.1	2.78	14.5	11.44	9.568	157.86	4.35	7.28	5.05	73.5	0.039	2	0.585	0.697	0.849	16.44	8.5	1.092	3477	10.87	14.88	0.862	4415	0.977
78529	2	19	2	17156.5	2.33	21.4	11	9.5	182	3.4	7.7	4.1	27.8	0.011	10	0.956	0.852	0.966	8.15	5.72	0.532	2982	5	3.16	0.506	3507	0.519
78540	1	8	3	45569.2	1.97	20.5	11.44	9.568	157.86	4.35	7.28	5.05	66	0.011	7	0.56	0.588	0.656	14.46	8.92	0.662	2840	16.07	8.48	0.735	3735	0.6985
78541	1	11	5	8279.37	2.73	15.5	11.44	9.568	157.86	4.35	7.28	5.05	46.2	0.011	7	0.833	0.727	0.84	12.92	7.87	1.039	2924	19.19	12.1	1.531	4990	1.285
78553	2	10	3	44145.6	5	13.2	11.44	9.568	157.86	4.35	7.28	5.05	87.4	0.015	5	0.522	0.521	0.62	7.9	4.01	0.427	1827	6.11	3.86	0.585	2203	0.506
78554	1	10	1	19377.6	2.54	23.6	11.44	9.568	157.86	4.35	7.28	5.05	55.8	0.011	5	0.654	0.795	0.909	9.88	5.94	0.494	2529	4.57	6.22	0.583	1485	0.5385
78559	2	11	3	43712	2.22	17.9	11.44	9.568	157.86	4.35	7.28	5.05	64	0.506	7	0.703	0.715	0.827	11.48	9.27	1.755	2863	11	7.38	0.742	1161	1.2485
78563	1	9	5	16014	1.22	13.5	11.44	9.568	157.86	4.35	7.28	5.05	57.94	5.07	7	0.566	0.542	0.658	17.88	10.98	0.552	2331	15.86	12.56	0.727	2040	0.6395
78569	2	19	3	30451	0.25	20.4	11.44	9.568	157.86	4.35	7.28	5.05	57.94	5.07	10	1.004	0.885	1.036	6.8	6.48	0.954	1531	5.41	5.91	0.909	3222	0.9315
78574	2	10	4	10281.7	1.43	20	11.44	9.568	157.86	4.35	7.28	5.05	37.3	0.37	7	0.657	0.64	0.734	18.04	8.8	0.875	5348	11.77	11.3	0.394	1646	0.6345
78578	2	11	1	15134.7	2.69	21.2	11.44	9.568	157.86	4.35	7.28	5.05	58.1	0.011	5	0.931	0.822	0.894	6.2	2.28	0.55	1406	8.26	4.85	0.693	1825	0.6215
78584	2	11	3	44403.6	5	23.6	11.44	9.568	157.86	4.35	7.28	5.05	49.5	0.011	5	1.092	0.972	1.06	6.65	5.83	0.412	2611	10.64	8.26	0.84	3987	0.626
78585	1	8	4	9388.63	1.27	15.1	11.44	9.568	157.86	4.35	7.28	5.05	57.94	5.07	7	0.653	0.675	0.812	20.39	7.6	0.729	2438	16.1	12.13	0.777	3478	0.753
78593	2	8	2	13231.2	0.45	17.2	11.44	9.568	157.86	4.35	7.28	5.05	57.94	5.07	7	0.583	0.567	0.673	15.49	8.87	0.684	1361	9.27	5.12	0.543	680	0.6135
78600	2	11	3	22761.3	0.86	35.9	11.44	9.568	157.86	4.35	7.28	5.05	52.2	2.1	5	1.142	0.868	0.984	12.96	10.48	0.889	2887	28.75	17.29	0.731	3653	0.81
78602	2	14	2	12302.1	0.72	21.5	9	9.6	128	4.4	6.4	3.4	55.9	0.032	0	0.82	0.775	0.877	30.18	12.22	1.912	6162	41.42	22.77	1.472	4091	1.692
78604	2	11	3	59175.6	5	28.5	11.44	9.568	157.86	4.35	7.28	5.05	50.2	0.036	7	0.873	0.824	0.879	9.41	4.78	0.976	1706	12.54	14.62	0.896	2672	0.936
78614	2	14	5	12988.2	1	30	8	9.6	202	3.3	7.5	1.8	46.2	0.011	2	1.039	0.958	1.053	8.3	6.24	0.61	2269	1.05	0.74	0.245	306	0.4275
78622	1	16	3	63585.9	5	28.3	12	9.5	154	5.4	7	6.8	59.5	0.029	10	0.995	0.985	1.031	28.27	11.43	1.556	2395	20.88	20.89	2.025	5025	1.7905
78629	2	13	3	50222.4	3.54	19.8	7	10.3	189	5.4	7.8	3.6	61.6	0.011	5	1.004	0.815	0.902	9.51	5.89	0.457	2483	14.75	4.93	0.577	2220	0.517
78641	1	10	4	8866.37	3.18	21.6	11.44	9.568	157.86	4.35	7.28	5.05	64.7	0.075	2	0.772	0.82	0.946	18.11	9.03	1.111	2816	19.59	17.27	0.964	3666	1.0375
78657	1	11	4	6858.53	0.32	17.4	11.44	9.568	157.86	4.35	7.28	5.05	53	0.63	7	0.778	0.773	0.876	14.22	12.75	0.859	2520	10.06	3.37	0.695	1347	0.777
78659	1	19	1	30638.2	1.37	26.2	11.44	9.568	157.86	4.35	7.28	5.05	57.94	5.07	10	0.931	0.956	1.115	21.45	18.35	1.586	3395	7.79	9.01	0.427	3551	1.0065
78663	2	11	3	63796.6	2.017	24.2	11.44	9.568	157.86	4.35	7.28	5.05	66	0.127	5	0.743	0.726	0.805	8.78	4.97	0.557	1484	13.7	6.83	0.67	2710	0.6135
78675	1	19	4	12264.9	0.74	18.1	3	9.5	170	3.6	6.2	5.4	26.8	154	10	0.86	0.925	1.014	19.24	24.64	1.413	4539	16.51	17.95	0.524	3154	0.9685
78680	1	16	3	28777.5	0.84	33.4	12	9.9	164	3.8	7.8	7.2	55.6	0.019	10	1.108	1.146	1.214	62.4	9.18	1.335	1858	30.71	4.71	0.826	2418	1.0805
78693	1	14	4	13645.4	0.85	17.6	13	10	180	5.7	7.6	5.1	53.3	0.032	1	0.849	0.826	0.898	4.36	6.1	0.514	1374	8.64	4.88	0.469	2223	0.4915
78697	2	9	1	22627.8	1.31	23.8	11.44	9.568	157.86	4.35	7.28	5.05	75.5	0.011	7	0.77	0.778	0.85	12.56	9.94	1.313	5216	22.31	12.54	1.606	5217	1.4595
78701	2	14	3	56858.8	5	17.1	6	9.9	138	4.3	7.3	3.3	59.8	0.011	2	0.895	0.868	0.971	6.92	5.99	0.556	1794	14.76	12.18	0.781	3777	0.6685
78713	2	14	2	10842.4	1.58	25.6	11	9.2	221	4.9	6.1	4.2	48.2	0.031	0	0.909	0.856	1	3.69	7.09	0.694	2824	20.88	11.84	0.837	3825	0.7655
78715	2	15	3	99717.6	3.1	21.9	10	9.8	140	4.6	7.1	4.1	93	0.029	1	1.093	0.967	1.068	24.28	7.53	0.651	3458	18	11.3	0.718	3870	0.6845
78717	1	11	4	8840.8	0.78	17.3	11.44	9.568	157.86	4.35	7.28	5.05	50	0.011	0	0.692	0.746	0.892	13.39	12.86	0.534	1790	29.78	14.4	1.183	4615	0.8585
78722	2	8	4	7530.61	4.82	15.1	11.44	9.568	157.86	4.35	7.28	5.05	79.3	0.011	7	0.766	0.632	0.743	19.4	14.15	1.298	4901	6.02	4.25	0.505	2693	0.9015
78726	1	8	3	26423.1	0.35	17.7	11.44	9.568	157.86	4.35	7.28	5.05	77.3	1.48	7	0.613	0.596	0.702	8.14	6.84	0.85	2351	8.72	10.1	0.583	2213	0.7165
78729	2	18	2	17101.6	1.54	21	7	9.6	156	4.2	6.7	3.6	45.3	0.011	10	1.146	0.968	1.091	6.72	4.04	0.527	2465	5.88	3.94	0.818	1457	0.6725
78732	2	10	5	8716.35	0.85	17.3	11.44	9.568	157.86	4.35	7.28	5.05	59.2	0.011	7	0.731	0.754	0.834	33.03	16.42	1.851	3751	20.76	14.56	1.84	4398	1.8455
78740	1	10	1	17301.1	1.65	19.7	11.44	9.568	157.86	4.35	7.28	5.05	53	0.011	5	0.579	0.707	0.792	53.89	20.7	1.985	4337	12.35	10.48	1.375	3430	1.68
78761	2	11	4	14019.2	0	15.7	11.44	9.568	157.86	4.35	7.28	5.05	21.3	1.06	3	0.772	0.772	0.871	21.67	14.98	1.039	6756	21.27	31.01	1.175	7600	1.107
78769	1	19	1	29549.1	2.5	22.4	11	9.6	164	3.9	7.4	6.3	32.6	2.26	10	1.11	1.165	1.279	6.72	4.37	0.616	1490	10.43	5.42	0.667	4402	0.6415
78782	2	19	3	54104.8	2.017	22.8	8	8.9	163	3.8	6.6	4.5	65.9	0.088	10	1.035	0.794	0.942	6.31	1.97	0.368	2841	6.49	2.75	0.575	2762	0.4715
78783	2	19	1	23154.1	2.48	42.9	18	9.3	157	3.5	6.9	4.3	26.6	0.087	10	0.981	0.978	1.136	8.61	8.47	0.655	2651	5.11	6.43	0.658	1599	0.6565
78785	1	14	4	11218.4	1.92	19.7	8	9.8	147	3.7	7.1	3.3	82	0.023	1	0.866	0.943	1.001	28.23	19.09	1.251	4890	23.83	21.58	0.513	1907	0.882
78786	1	9	3	17051.4	0.57	16.2	11.44	9.568	157.86	4.35	7.28	5.05	90.9	0.18	5	0.538	0.56	0.74	14.84	16.79	1.093	2490	18.7	12.62	1.246	3081	1.1695
78787	1	17	5	19064.6	0	22.3	8	10.1	141	3.9	7.8	6.6	16.8	0.045	10	0.925	0.916	1.014	25.56	7.84	1.447	2363	13.75	3.53	0.78	1462	1.1135
78788	2	16	4	12332	4.11	19.3	9	9.5	138	3.9	6.6	4.5	18.4	0.015	10	0.955	0.855	0.98	10.58	7.46	1.005	2979	11.97	11.27	0.538	2967	0.7715
78798	1	19	4	12337.3	0.32	25.9	18	9.2	157	3.7	6.7	6.2	47.6	4.86	10	1.285	1.186	1.314	12.13	14.94	0.749	3469	5.7	3.62	0.847	1425	0.798
78802	2	14	3	88719.6	5	20.3	11.44	9.568	157.86	4.35	7.28	5.05	57.94	5.07	3	1.132	1.043	1.177	15.21	11.04	0.716	2270	36.49	20.98	1.611	2925	1.1635
78811	1	12	1	9296.37	2.1	23.4	8	10	204	5.1	7.4	4.3	47.5	0.011	2	0.673	0.767	0.875	8.06	5.76	0.583	2015	3.31	5.41	0.554	2234	0.5685
78815	1	17	3	85813.6	2.41	21.4	9	10	133	3.9	7.4	6.4	67.2	0.181	10	0.965	1.084	1.16	5.34	4.1	0.539	2244	48.44	16.61	1.418	2520	0.9785
78824	1	10	3	18832.5	0.71	17	11.44	9.568	157.86	4.35	7.28	5.05	90.2	0.024	7	0.782	0.732	0.834	2.34	2.05	0.295	1068	9.35	9.67	0.655	2574	0.475
78831	1	8	3	28056.1	1.09	16	11.44	9.568	157.86	4.35	7.28	5.05	86.4	0.032	7	0.714	0.67	0.782	12.7	8.81	0.422	1100	12.07	9.45	1.018	3129	0.72
78835	2	11	5	9989.16	0.65	31.9	11.44	9.568	157.86	4.35	7.28	5.05	46.9	0.086	7	0.739	0.784	0.875	24.17	17.66	1.385	5614	15	12.64	1.038	3495	1.2115
78845	2	16	2	16506.2	1.27	29.2	10	9.7	183	4.1	7.6	3.8	46	0.011	10	1.18	0.913	1.012	8	7.95	0.738	2914	10.9	12.57	0.715	2989	0.7265
78850	1	15	1	13840.3	3.22	27.5	12	9.4	161	4.3	6.6	7.8	68.3	0.077	5	1.124	1.2	1.282	14.57	13.78	1.341	6103	56.52	28.76	1.325	6073	1.333
78866	1	12	3	88666.3	5	22.4	15	10.1	192	5.7	6.9	4.3	73.3	0.022	6	0.742	0.812	0.897	8.27	6.61	0.592	1855	8.66	9.15	0.729	2091	0.6605
78871	1	14	1	11339.8	2.53	21.2	11.44	9.568	157.86	4.35	7.28	5.05	57.94	5.07	7	0.838	0.791	0.856	12.34	10.69	1.703	4117	15.66	7.44	0.977	3884	1.34
78877	1	8	3	40086.2	5	16.4	11.44	9.568	157.86	4.35	7.28	5.05	67.2	0.166	7	0.681	0.641	0.731	13.46	13.6	0.862	3641	10.01	7.66	0.634	3638	0.748
78893	1	14	2	19968.9	1.06	17.4	15	9.4	206	5.4	6.8	5.8	62.5	0.011	4	0.915	0.879	0.955	31.42	22.34	0.873	4376	34.13	29.53	1.2	4802	1.0365
78906	1	15	4	11167.3	0.54	34	10	9.4	157	4.5	6.5	5.1	31.8	0.141	7	0.961	1.057	1.121	9.19	9.78	0.635	3594	14.8	10.5	1.256	3408	0.9455
78923	2	15	3	54104.8	2.017	32.3	10	9.3	175	4	7.4	3.7	44.4	0.011	6	1.076	0.878	0.976	13.24	7.1	1.141	3360	9.28	11.1	1.19	2718	1.1655
78925	2	19	5	6773.56	0.07	21.4	13	9.3	196	4.6	7.1	4.7	44	0.011	10	1.12	0.878	1.032	11.31	9.88	0.97	4665	14.37	15.37	1.292	5156	1.131
78927	1	8	4	11778.1	1.61	15.9	11.44	9.568	157.86	4.35	7.28	5.05	115	0.131	7	0.62	0.632	0.786	11.75	10.07	0.538	1262	12.66	13.65	1.112	2555	0.825
78932	1	13	5	9662.89	5	17.5	7	9.4	123	4.6	6.6	6	46.9	0.011	5	0.726	0.851	0.926	19.41	4.78	0.712	2695	26.57	9.92	1.875	4016	1.2935
78933	2	11	5	10099.5	5	13.5	11.44	9.568	157.86	4.35	7.28	5.05	71.5	0.011	6	0.695	0.613	0.72	7.86	4.72	1.092	1859	6.65	6.18	0.571	1378	0.8315
78935	1	13	4	22542.5	1.76	19.3	8	10	140	5	7.3	5	42.1	0.047	0	0.904	0.859	0.908	7.25	8.13	0.548	3462	20.67	13.22	1.326	3269	0.937
78936	2	11	3	11343.5	0.54	24.5	11.44	9.568	157.86	4.35	7.28	5.05	63.1	0.751	7	0.577	0.614	0.684	16.28	5.57	0.851	2406	16.27	13.03	0.677	1827	0.764
78958	2	14	2	18940.2	5	16.2	8	10	193	4.3	7.6	4.3	66.5	0.011	2	0.923	0.887	0.992	21.18	12.27	1.734	7304	22.18	18.47	1.349	7514	1.5415
78966	2	18	3	53277.4	1.93	20.8	8	9.4	168	4.1	7.2	3.9	81.4	0.011	10	0.937	0.878	0.991	7.15	7.43	0.529	2374	13.15	4.88	0.43	1510	0.4795
78984	1	17	3	35206.4	0.28	42.6	16	9.3	123	3.9	6.7	7.1	45.4	101	10	1.06	1.058	1.158	5.46	8.26	0.556	2662	13.14	10.57	0.689	2922	0.6225
78992	2	19	4	11507.8	1.89	19.7	7	9.2	112	3.8	7.2	3.7	40.6	120	10	1.23	0.906	1.086	13.19	11.7	1.193	4752	24.5	25.02	1.111	4699	1.152
79008	2	11	3	77541.2	5	14.6	11.44	9.568	157.86	4.35	7.28	5.05	57.94	5.07	3	0.725	0.683	0.795	10.81	9.38	1.529	3556	10.49	7.01	1.017	2886	1.273
79009	1	10	1	12661.2	0.85	18.2	11.44	9.568	157.86	4.35	7.28	5.05	73.8	0.02	7	0.772	0.842	0.971	24.03	14.77	1.713	3922	31.76	48.37	1.787	6538	1.75
79018	2	18	3	54061.8	2.66	23.1	10	9.2	156	3.8	6.8	3.8	63.5	0.035	10	1.091	0.985	1.084	12.99	14.8	1.781	5958	11.44	7.29	0.77	6434	1.2755
79028	1	12	1	12361.4	1.22	16.5	8	10	157	4.3	8	4.7	74.3	0.023	3	0.971	0.945	1.021	15.34	5.8	0.67	3956	30.85	10	0.933	2161	0.8015
79035	1	10	1	17175.5	1.09	20.7	11.44	9.568	157.86	4.35	7.28	5.05	77	0.589	7	0.605	0.747	0.809	41.59	19.46	20.318	4232	9.7	7.37	0.857	2726	10.5875
79043	2	14	3	30425.4	1.47	20.5	11.44	9.568	157.86	4.35	7.28	5.05	57.94	5.07	5	0.903	0.821	0.961	9.94	8.12	0.624	2526	11.87	6.04	0.698	2783	0.661
79047	2	13	3	75094.1	4.35	19.1	11.44	9.568	157.86	4.35	7.28	5.05	57.94	5.07	4	0.888	0.811	0.883	6.36	3.84	0.678	1876	4.32	5.77	0.393	1371	0.5355
79054	1	14	5	20682.9	4.69	18.8	13	9.8	144	5.3	7.2	4.5	49.5	0.046	3	0.997	1.016	1.088	27.92	11.19	1.545	5481	17.68	10.01	1.101	3695	1.323
79058	2	12	1	11240.7	0.63	22.3	4	10.1	161	4	6.9	2.9	19.3	0.018	5	0.908	0.793	0.928	13.67	3.09	0.384	1371	8.55	9.93	0.591	1269	0.4875
79059	1	18	3	37495.1	5	23.2	13	9.6	157	3.9	6.8	4.3	81.7	0.011	10	1.215	1.278	1.393	41.38	34.89	1.004	4168	12.53	17.46	1.043	3535	1.0235
79066	1	14	4	14276.4	0.18	28.7	10	9.8	140	4.3	7.2	6.6	46.9	1.84	6	0.964	1.094	1.208	3.63	3.74	0.44	1027	5.47	3.95	0.706	1130	0.573
79073	2	16	3	58941.1	2.22	23.1	11	9.5	143	4.8	7.2	3	58.9	0.137	10	1.036	0.93	1.021	10.24	7.59	1.848	2101	5.29	5.92	0.506	3329	1.177
79074	1	16	4	18658.7	1.52	21	10	9.7	174	4.5	7.6	6.3	30.8	53.9	10	1.123	1.06	1.13	17.01	10.75	0.928	4811	9.59	7.78	0.499	2782	0.7135
79076	2	19	4	11144.4	0.75	23.5	4	9.8	114	3.9	7.2	3.7	19.4	2.68	10	0.999	0.877	1.061	2.05	1.86	0.211	1342	6.05	6.96	0.277	1826	0.244
79094	2	14	4	8527.18	4.04	23.3	10	9.6	114	4.4	6.5	3.7	61.6	0.011	4	1.074	1.074	1.193	12.47	7.62	0.822	3365	7.25	2.88	0.397	1971	0.6095
79105	1	15	1	17627.6	0.45	17.4	10	10.1	111	4.3	7.7	5.1	65.2	0.011	6	0.862	0.954	0.997	11.03	3.93	0.381	1202	27.92	16.12	1.301	4952	0.841
79118	1	8	4	8708.53	0.38	14.8	11.44	9.568	157.86	4.35	7.28	5.05	41	0.66	7	0.629	0.62	0.759	11.58	2.16	0.304	1621	21.11	9.74	1.588	4701	0.946
79120	1	11	3	21621.5	1.34	18.8	11.44	9.568	157.86	4.35	7.28	5.05	71.8	3.95	7	0.654	0.642	0.764	26.99	14.66	1.318	3494	19.43	9.1	0.904	3265	1.111
79122	2	9	2	11829.1	5	16.8	11.44	9.568	157.86	4.35	7.28	5.05	57.94	5.07	7	0.836	0.775	0.847	13.51	10.02	1.336	4817	13.07	10.91	1.074	4228	1.205
79139	2	13	1	15009.8	0.52	22.9	4	9.5	146	4.7	7.1	3.6	47.3	0.032	7	0.919	0.76	0.839	16.84	19.68	1.252	4725	17.71	10.49	0.581	3193	0.9165
79160	2	14	3	48744.7	3.96	18.8	10	9.8	188	5	7	4.6	65.2	0.011	5	0.888	0.852	0.892	19.13	14.33	1.439	3050	7.82	4.99	0.596	2419	1.0175
79170	1	14	1	14819.9	1.47	28.3	9	9	104	4.1	7	5.4	39.3	0.015	2	0.885	0.947	1.059	8.23	6.83	0.86	2061	19.17	10.25	0.565	3375	0.7125
79182	1	12	5	16134.7	3.79	29.8	9	9.9	142	5.2	7.4	5.3	62.6	0.027	0	0.952	0.997	1.047	15.15	6.54	0.783	2371	12.14	7.48	0.453	1297	0.618
79218	1	14	4	11784.7	2.3	18.9	8	9.8	146	5.1	7.7	5.1	45.3	0.017	4	0.923	0.911	1.009	10.17	6.38	1.247	2514	9.07	8.09	0.477	2010	0.862
79222	2	9	2	13231.2	0.45	14.3	11.44	9.568	157.86	4.35	7.28	5.05	57.94	5.07	7	0.589	0.545	0.647	16.19	10.58	0.693	2546	8.22	4.71	0.453	632	0.573
79224	2	19	5	6773.56	0.04	18.2	11	9.3	153	4.4	7.2	4.6	34.6	0.011	10	0.92	0.86	1.043	6.03	6.1	0.669	1291	19.54	14.9	1.728	9376	1.1985
79229	1	15	2	13114.3	2.017	19.8	12	9	134	4.4	6.5	6	52.4	0.018	5	0.943	0.942	1.044	21.06	15.95	0.894	2879	18.69	22.68	1.126	3830	1.01
79233	1	16	5	25415.6	2.27	35.9	11	9.6	98	4.7	7.4	5.4	53.1	1.75	10	1.224	1.038	1.14	45.57	29.73	9.153	4057	7.63	5.53	1.231	513	5.192
79235	2	14	1	12429.7	2.017	32.6	13	9.5	187	5.3	7	4.1	79.8	0.011	7	1.101	0.979	1.109	14.86	10.66	1.467	4119	26.8	15.3	1.824	5534	1.6455
79236	1	9	3	35934.7	3.86	17.2	11.44	9.568	157.86	4.35	7.28	5.05	93.2	0.011	6	0.624	0.641	0.74	16.66	11.73	0.97	5303	16.46	11.87	1.124	6176	1.047
79238	1	9	1	11262.7	0.92	23.3	11.44	9.568	157.86	4.35	7.28	5.05	52.6	0.087	7	0.626	0.738	0.853	16.09	10.9	0.604	2927	12.52	9.88	0.98	3320	0.792
79242	1	13	3	80382.8	2.017	23.5	11	10	134	4.7	7.5	3.8	74.8	0.068	1	0.554	0.658	0.766	21.03	11.96	1.288	5299	9.63	8.45	0.678	4707	0.983
79243	2	13	3	33271.3	4.3	20.6	10	9.7	127	4	7	4.8	90.5	0.349	1	0.959	0.931	1.02	9.38	7.57	0.852	1474	10.03	6.12	0.816	2383	0.834
79248	2	11	3	78995.1	5	17.9	11.44	9.568	157.86	4.35	7.28	5.05	90.3	0.011	6	0.729	0.706	0.802	9.42	12.01	1.341	3420	12.57	11.28	1.487	4463	1.414
79249	2	17	5	10031.8	3.63	23.4	15	9.4	200	5.7	7.3	4.4	62	0.011	10	1.061	0.974	1.182	16.5	19.74	0.865	3485	17.75	5.73	1.427	3894	1.146
79251	2	15	1	11881.7	2.59	18.3	8	9.3	112	4.3	7	3.9	54.8	0.011	6	1.122	0.95	1.032	10.25	5.85	0.66	3348	36.48	26.29	2.045	3799	1.3525
79260	1	13	4	14031.8	1.88	19.7	14	9.9	130	5.7	7.4	4.7	55.8	4.24	7	0.883	0.766	0.868	9.78	9.19	0.586	1972	26.41	13.98	1.254	8642	0.92
79261	2	12	4	9989.68	1.36	20.3	11.44	9.568	157.86	4.35	7.28	5.05	49.7	5.07	2	0.961	0.895	0.993	9.62	13.93	0.578	2733	10.91	7.06	0.634	2754	0.606
79264	2	16	1	17086.9	1.09	21.9	5	9.4	179	5.1	7.3	3.3	58.3	0.023	10	0.803	0.825	0.917	22.43	9.53	1.197	2965	31.3	18.78	4.109	2771	2.653
79280	1	12	4	14509.4	2.017	24	11.44	9.568	157.86	4.35	7.28	5.05	57.94	5.07	6	0.805	0.829	0.89	13.86	10.15	0.733	4362	14.49	8	0.867	4049	0.8
79282	2	18	5	9711.26	4.84	28.7	13	9.8	217	2.7	7.5	4.1	73.5	0.011	10	1.068	1.035	1.134	13.28	11.19	0.969	4890	13.26	6	1.096	3301	1.0325
79283	1	18	5	8335.81	0	23.3	17	9.2	160	4.6	7	7.2	57.6	0.011	10	0.99	1.011	1.226	22.44	23.24	2.399	6381	10.31	8.72	1.265	3354	1.832
79287	1	19	1	14392.7	2.3	17.6	15	10	183	4.1	7.9	4.8	24.3	0.011	10	0.913	0.842	0.967	17.2	15.12	1.257	5910	33.7	16.3	1.46	6449	1.3585
79289	2	16	5	7165.1	5	20.4	11.44	9.568	157.86	4.35	7.28	5.05	57.94	5.07	10	0.984	0.912	1.035	8.37	5.55	0.697	2185	10.59	4.43	0.627	4899	0.662
79290	1	18	3	98243.1	0.61	29.2	8	9.8	168	3.4	7.1	5.5	66.4	137	10	0.799	0.886	0.963	3.33	3.48	0.144	962	4.99	4.42	0.372	2880	0.258
79316	2	10	4	9584.12	5	25.3	11.44	9.568	157.86	4.35	7.28	5.05	58.8	0.053	5	0.935	0.86	0.93	10.95	6.34	0.924	2471	9.57	6.94	0.591	1922	0.7575
79317	2	14	1	9669.24	0.95	37.1	11	8.7	187	5.4	6.7	6.3	51.6	0.011	5	0.99	0.983	1.086	6.65	5.22	0.538	1839	19.27	6.89	0.472	2980	0.505
79321	1	8	4	9388.63	1.27	16.2	11.44	9.568	157.86	4.35	7.28	5.05	57.94	5.07	2	0.667	0.676	0.824	15.57	7.89	0.707	2928	10.34	10.53	0.533	2191	0.62
79329	1	18	3	63585.9	4.19	36.5	12	9.6	228	3.9	7.4	8.4	60.3	21	10	1.206	1.138	1.263	41.13	31.73	3.87	8340	20.46	18.48	1.808	6134	2.839
79344	2	16	5	34452.3	0.9	23.9	7	9.8	160	4.1	7.2	4.3	59	0.134	10	0.894	0.896	1.036	13.65	6.08	0.742	1476	9.18	6.23	0.742	1777	0.742
79347	1	10	2	9322.67	1.59	16.5	11.44	9.568	157.86	4.35	7.28	5.05	57	0.041	7	0.711	0.74	0.859	8.06	6.78	0.681	1701	9.47	3.81	0.406	1568	0.5435
79348	1	9	4	14507.5	0.1	17.8	11.44	9.568	157.86	4.35	7.28	5.05	75.4	12.6	7	0.684	0.737	0.851	14.14	15.35	1.036	3349	29.24	18.48	1.899	5484	1.4675
79350	1	14	3	33755.4	0.45	15.9	10	9.2	124	5.1	6.8	3.5	49.5	2.5	3	0.59	0.625	0.704	14.96	16.19	0.625	4083	20.62	8.94	1.111	2825	0.868
79363	2	11	5	14216.6	5	24.2	11.44	9.568	157.86	4.35	7.28	5.05	67.9	0.019	7	0.664	0.732	0.854	17.68	13.14	2.28	2488	24.48	13.25	2.484	5801	2.382
79381	1	14	3	96344.8	2.54	28.1	8	9.8	153	5.9	6.9	4.9	52.9	2.11	3	0.734	0.899	0.978	9.76	10.64	0.711	2813	8.41	10.05	0.895	2056	0.803
79392	1	11	3	35032.2	4.19	23	11.44	9.568	157.86	4.35	7.28	5.05	57.6	0.011	2	0.529	0.638	0.745	25.85	17.66	1.71	4752	23.72	16.6	1.252	3918	1.481
79394	2	16	3	98915.8	2.51	35.7	10	9.6	134	4.1	7.2	4.1	75.3	0.011	10	1.114	1.122	1.246	14.05	6.76	0.832	3438	6.11	6.17	0.857	2014	0.8445
79397	2	16	1	11277.3	2.9	23.5	10	9.9	196	4.8	7.6	3.4	54.2	0.011	10	1.082	0.972	1.116	18.44	18.19	1.462	3689	8.93	5.84	0.767	3543	1.1145
79404	2	19	3	62923.2	2.017	37.7	8	9.1	172	3.2	7.6	7	50.3	0.066	10	0.914	0.879	0.989	8.34	5.17	0.629	1603	11.91	5	1.228	2848	0.9285
79424	2	17	4	11061	0.57	16.7	11.44	9.568	157.86	4.35	7.28	5.05	57.94	5.07	10	0.989	0.879	1.005	3.23	2.36	0.205	676	28.71	7.76	0.466	2254	0.3355
79430	1	18	4	14276.4	0.56	27	9	9.5	168	4.7	7.3	4.5	35.6	0.522	10	0.973	1.049	1.111	28.6	25.68	2.223	10037	28.73	17.55	2.609	6774	2.416
79447	2	11	5	8926.69	1.58	21.6	11.44	9.568	157.86	4.35	7.28	5.05	92.4	0.027	7	0.787	0.823	0.916	20.74	12.3	1.339	4143	15.16	17.47	1.141	2844	1.24
79456	1	18	1	9513.38	0.31	30.1	11	9.7	129	5	7.2	5.4	63.2	64.1	10	1.104	1.172	1.274	16.98	14.17	0.968	3728	27.2	17.33	1.33	6873	1.149
79470	2	14	5	13048.8	0.26	16.9	11.44	9.568	157.86	4.35	7.28	5.05	57.94	5.07	1	0.978	0.742	0.907	6.24	5.93	0.072	221	5.28	10.63	0.236	1247	0.154
79489	2	8	3	9855.37	0.7	13.8	11.44	9.568	157.86	4.35	7.28	5.05	58.7	0.027	7	0.553	0.591	0.688	16.53	9.15	1.062	3045	16.44	11.71	1.038	4171	1.05
79492	1	13	2	11273.8	0.2	35.9	13	9.9	173	4.6	7.4	6.5	68.8	0.098	7	0.868	0.875	0.949	10.14	7.92	0.686	3175	8.39	11.62	0.521	1963	0.6035
79493	2	16	1	13554	1.07	20	7	9.3	156	4.5	6.8	4.7	64.3	0.011	10	1.256	1.043	1.221	12	7.38	1.21	3333	28.48	22.76	2.114	5666	1.662
79502	1	18	3	72660.6	3.56	20	11.44	9.568	157.86	4.35	7.28	5.05	57.94	5.07	10	0.834	0.912	1	11.63	6.13	0.932	3914	6.57	8.98	0.684	2264	0.808
79504	1	14	4	14798.5	4.38	20.3	10	9.7	172	5	6.8	5.2	64.3	0.011	5	0.98	0.995	1.077	27.59	19.41	1.98	3249	30.01	30.94	2.011	3383	1.9955
79506	1	12	5	11284.1	2.017	20.1	5	9.3	136	4.7	6.8	5.2	66.9	0.044	5	0.736	0.789	0.867	5.53	1.91	0.345	2488	9.57	6.33	0.623	2395	0.484
79508	1	13	1	25156	1.26	19.2	7	10.6	162	5.7	7.5	4.6	26.1	0.021	1	0.665	0.766	0.829	22.66	12.74	0.979	2986	9.63	6.97	0.851	2143	0.915
79510	2	12	1	9894.96	0.63	18.1	9	10	200	6	7.6	4.4	53	0.011	5	0.749	0.782	0.843	11.12	7.05	0.818	3500	3.45	2.24	0.293	1054	0.5555
79511	2	9	5	10831.3	1.55	21.4	11.44	9.568	157.86	4.35	7.28	5.05	57.4	0.152	7	0.547	0.584	0.69	11.22	7.44	0.942	1841	13.92	7.22	1.056	2618	0.999
79516	1	17	4	11083.8	2.63	21.9	10	10.1	113	3.2	7.3	5.4	46.5	0.034	10	0.792	0.912	1.027	13.41	6.02	0.674	2852	14.72	22.18	1.226	3291	0.95
79524	1	13	4	10908.3	2.53	20	6	9.3	113	5.3	6.6	7.4	22.6	0.023	2	0.862	0.897	0.946	5.64	7.57	0.391	2297	33.11	15.11	1.498	5923	0.9445
79529	1	8	3	31063.2	0.63	21.7	11.44	9.568	157.86	4.35	7.28	5.05	57.94	5.07	7	0.622	0.627	0.716	10.63	9.16	0.704	2778	11.22	7.11	0.519	1740	0.6115
79530	2	13	5	8995.22	3.22	20.8	6	9.1	128	4.4	6.4	4.1	51.9	0.011	5	0.872	0.853	0.963	13.08	6.42	0.783	5654	8.87	8.66	1.124	2802	0.9535
79531	1	10	1	15675	0.29	22.8	11.44	9.568	157.86	4.35	7.28	5.05	36.8	0.011	0	0.699	0.764	0.863	13.58	10.82	0.706	3061	14.79	12.53	0.696	2169	0.701
79539	2	18	1	13817.1	0	22.3	8	9.6	224	3.8	7.5	4.4	46.8	0.011	10	0.843	0.826	0.919	13.3	8.92	0.794	2636	9.62	7.24	1.163	1692	0.9785
79542	1	15	3	57609.6	4.88	22	9	9.9	159	5.1	7.2	4.9	78.9	0.011	5	1.229	1.081	1.196	20.5	19.69	1.549	5264	15.97	15.67	1.114	6114	1.3315
79543	1	16	3	29591.2	1.54	24.4	8	9.9	135	4.2	7	5.2	64	0.025	10	0.878	0.962	1.064	9.43	5.62	0.66	2416	11.4	6.62	0.826	2852	0.743
79556	1	13	2	18927.5	0.76	22.3	10	9.8	133	4.4	7.3	5.3	85	0.011	5	1.016	0.982	1.051	15.84	10.65	0.965	3063	17.67	9.12	0.804	2273	0.8845
79559	2	17	5	11470.7	2.78	24.4	11.44	9.568	157.86	4.35	7.28	5.05	57.94	5.07	10	1.028	0.815	0.959	7.07	6.73	0.645	1916	15.53	8.64	1.012	4159	0.8285
79561	2	16	5	7851.93	5	23.9	11.44	9.568	157.86	4.35	7.28	5.05	57.94	5.07	10	0.909	0.909	1.042	14.49	7.62	1.157	2916	34.21	9	1.271	1886	1.214
79565	2	18	1	22690.3	0.47	23.4	8	9.8	158	4.1	7.3	3.9	40.3	0.126	10	0.966	0.963	1.092	17.99	9.46	0.462	1544	6.94	2.27	0.456	2186	0.459
79566	2	18	3	97178.3	0.03	21	12	10	157	3.8	7.8	4.6	74.7	0.011	10	1.138	0.917	1.052	11.19	11.98	1.105	4378	14.83	10.15	0.564	3043	0.8345
79568	2	19	4	13263.5	0.21	32.5	9	9.2	114	4.3	6.5	4.3	28.1	0.17	10	1.302	1.052	1.207	11.21	8.63	0.754	4489	18.41	13.77	1.153	5213	0.9535
79583	2	10	2	19030.1	0.58	34	11.44	9.568	157.86	4.35	7.28	5.05	54.4	0.287	7	0.864	0.939	0.995	16.23	15.35	0.557	2479	21.74	16.21	0.712	2795	0.6345
79588	1	18	1	13065	1.38	26.4	10	9.6	171	3.7	7.1	4.8	42.1	0.042	10	1.035	1.012	1.133	18.38	12.77	0.7	4088	16.47	6.86	0.924	3747	0.812
79615	1	17	4	21397.9	0.2	23.7	14	9.6	179	3.6	7.5	6.5	31.3	119	10	0.77	0.926	1.008	42.89	38.47	0.948	3364	8.64	3.73	0.528	1922	0.738
79619	1	14	3	88666.3	5	23.4	13	9.9	136	5.2	7.2	5.3	51.3	0.011	6	0.869	0.904	0.952	7.93	9.86	0.552	3770	6.52	10.41	0.361	2399	0.4565
79625	2	16	4	11061	0.54	30.7	8	9.9	185	4.3	8	4.6	65.9	3.17	10	1.342	1.082	1.209	6.01	4.13	0.478	2148	11.16	7.35	0.925	3806	0.7015
79626	1	16	3	30787.2	1.02	31.8	14	9.5	216	4.1	7.4	7	42.4	0.011	10	0.851	0.977	1.048	10.76	11.4	0.81	3487	9.48	5.98	0.576	4097	0.693
79631	1	9	1	14777.7	1.27	16.3	11.44	9.568	157.86	4.35	7.28	5.05	59.7	0.025	7	0.582	0.611	0.701	23.51	8.12	0.82	2220	10.43	7.79	0.897	3859	0.8585
79642	1	17	1	9548.85	2.017	25.6	12	9.8	178	3.9	7.7	5.8	51.1	0.018	10	1.156	1.005	1.076	19.82	10.36	0.674	3171	30.63	22.81	1.018	3950	0.846
79654	2	14	1	10628.7	0.88	30.9	8	9.3	183	3.3	7.6	3.9	52.2	0.024	3	0.92	0.879	0.977	7.64	6.56	0.376	3079	17.53	5.6	0.68	1808	0.528
79655	1	16	4	14064.2	3.45	24	11.44	9.568	157.86	4.35	7.28	5.05	57.94	5.07	10	1.097	1.142	1.195	34.54	15.4	1.675	4468	27.51	22.64	1.695	5393	1.685
79659	2	17	3	75359.6	5	20.4	11	9.4	212	4.6	7	3.4	166	13.6	10	0.899	0.848	0.962	7.77	7.23	0.756	2032	8.32	6.9	1.142	2659	0.949
79686	2	18	3	97178.3	0	23.7	10	9.6	204	3.9	7.7	2.9	102	0.011	10	1.194	0.967	1.095	26.76	22.04	1.642	9344	15.04	9.52	1.373	3258	1.5075
79695	1	16	1	23749.1	5	27.6	10	9.4	201	4.4	6.9	6.1	58.5	0.024	10	0.865	0.938	1.031	15.72	17.21	1.614	6177	16.28	14.67	1.521	4485	1.5675
79700	2	13	3	18472.6	1.09	17.6	11.44	9.568	157.86	4.35	7.28	5.05	57.94	5.07	4	0.745	0.749	0.861	11.88	7.03	0.883	3178	5.93	6.94	0.324	2418	0.6035
79701	1	18	2	11993	0.63	25.1	11	9.7	178	4.6	7.1	6.2	64.7	0.011	10	0.856	0.963	1.06	53.39	26.41	1.369	6542	15.78	14.79	1.301	3014	1.335
79713	1	14	4	13821.8	0.38	20.1	10	9.6	136	5.7	6.9	5.5	34.6	0.577	0	0.887	0.869	0.918	18.64	19.49	1.627	4815	6.46	23.18	8.239	5210	4.933
79718	1	8	4	9283.51	1.43	14.4	11.44	9.568	157.86	4.35	7.28	5.05	43.5	0.284	5	0.624	0.573	0.7	10.21	3.66	0.746	2770	11.9	8.21	0.417	2225	0.5815
79724	2	16	3	23061.6	0.9	23.8	7	10.1	142	3.5	7.3	3.8	63.6	0.011	10	0.98	0.955	1.041	9.62	5.12	1.224	2035	5.99	4.52	1.087	2688	1.1555
79726	1	8	5	40336.1	3.37	22.1	11.44	9.568	157.86	4.35	7.28	5.05	70	0.011	2	0.64	0.668	0.815	11.96	7.96	1.048	2566	8.78	7.99	1.135	2193	1.0915
79731	2	9	4	9293.81	5	32.3	11.44	9.568	157.86	4.35	7.28	5.05	71	0.011	7	0.608	0.73	0.842	6.75	7.52	0.481	2765	18.11	8.47	1.328	3087	0.9045
79735	2	12	1	10628.7	0.88	26.6	6	9.6	179	4.5	7.3	5.1	63.2	0.055	5	0.955	0.863	0.938	15.27	10.58	0.485	1647	5.17	3.37	0.619	999	0.552
79738	1	10	1	16527.3	3.82	22.2	11.44	9.568	157.86	4.35	7.28	5.05	81.4	0.028	4	0.73	0.845	0.917	12.26	9.23	0.36	2320	8.16	11.55	0.7	1920	0.53
79742	2	12	2	19881.1	0.64	26.4	7	9.5	192	4.8	7.5	5	58.3	0.153	1	0.856	0.849	0.936	20.12	12.58	2.667	4317	14.71	17.85	2.112	4968	2.3895
79745	1	16	3	63998.8	5	23.1	9	9.7	151	4.1	6.8	6.7	61.1	0.011	10	0.956	1.036	1.127	6.91	5.55	1.316	3688	19.78	17.55	1.497	4657	1.4065
79746	1	14	5	16391.8	0	17	10	9.6	182	6.5	7	4.3	51.8	0.743	3	0.658	0.72	0.84	26.51	15.87	1.322	3913	9.35	3.05	0.735	4058	1.0285
79748	2	13	5	13821.6	1.53	21.5	11	9.9	210	4.4	6.9	5.9	106	0.021	7	0.861	0.902	1.006	12.16	9.29	0.918	4198	15.07	12.57	1.67	4165	1.294
79752	1	18	3	21028.4	1.21	32.9	14	9.2	142	3.5	6.3	6.7	133	247	10	1.278	1.184	1.303	18.93	17.82	2.328	8518	8.97	7.75	0.973	2873	1.6505
79753	1	11	4	9186.8	0.72	24	11.44	9.568	157.86	4.35	7.28	5.05	57.94	5.07	7	0.73	0.816	0.897	20.2	7.67	0.966	3304	20.98	16.59	1.414	4651	1.19
79755	2	14	4	18363.4	3.37	19.7	11	9.8	171	4.5	7.7	2.5	46.6	0.025	2	1.2	0.968	1.111	20.83	16.88	1.538	4121	8.28	6.7	1.33	4311	1.434
79767	2	10	1	12270.4	1.47	26.5	11.44	9.568	157.86	4.35	7.28	5.05	40.2	0.019	3	0.636	0.724	0.834	11.18	10.41	0.904	2563	13.21	12.46	0.564	2243	0.734
79770	1	9	2	21094.8	0.67	15.6	11.44	9.568	157.86	4.35	7.28	5.05	80.5	0.035	7	0.675	0.696	0.834	19.83	20.38	0.671	2925	18.6	9.8	0.84	3088	0.7555
79771	2	14	2	15181.3	2.85	20.6	12	9.6	165	3.9	6.6	4	74	0.027	7	0.945	0.803	0.893	14.12	3.91	0.613	2179	8.06	5.71	0.531	2507	0.572
79772	1	11	4	11878.7	1.35	25.4	11.44	9.568	157.86	4.35	7.28	5.05	49.2	0.039	5	0.837	0.847	0.902	43.59	3.65	0.588	1716	9.35	11.06	0.773	974	0.6805
79780	1	11	3	58850.5	2.41	23.7	11.44	9.568	157.86	4.35	7.28	5.05	59.4	0.096	7	0.616	0.767	0.823	21.79	6.36	1.12	3144	20.58	13.96	0.753	3722	0.9365
79786	1	12	1	9780.86	2.15	25.2	6	9.8	132	4.6	7.6	5.3	41.6	0.011	7	0.701	0.8	0.892	18.15	5.03	0.857	4934	68.57	20.42	1.7	3154	1.2785
79787	1	10	4	9548.72	5	26.1	11.44	9.568	157.86	4.35	7.28	5.05	55.6	0.011	4	0.928	0.835	0.956	5.55	4.11	0.415	2066	9.42	5.72	0.403	1723	0.409
79792	2	13	3	67676.6	2.15	25.9	47	9.3	147	5	7.1	5.9	51.3	0.011	3	0.766	0.823	0.914	9.43	9.07	0.618	1817	24.99	21.5	1.367	4401	0.9925
79806	2	19	2	10454.1	0.84	30.5	17	9.2	182	4.1	7.3	5.4	61.5	0.204	10	1.106	0.923	1.068	11.75	18.53	0.648	2408	0.58	1	0.142	539	0.395
79811	1	8	4	9548.72	5	26.2	11.44	9.568	157.86	4.35	7.28	5.05	43.6	0.011	1	0.67	0.729	0.829	8.34	5.93	0.633	1931	8.58	5.04	0.36	1500	0.4965
79818	1	10	3	45588.9	3.14	15.9	11.44	9.568	157.86	4.35	7.28	5.05	62.1	0.011	7	0.562	0.614	0.764	25.08	16.14	1.091	4451	24.38	19.49	0.682	3314	0.8865
79820	2	18	2	9837.39	0.2	28.8	7	9.6	152	4.5	6.9	4.8	53.6	17.1	10	1.169	1.103	1.185	8.32	4.36	0.661	2704	3.61	5.27	0.522	1753	0.5915
79822	2	15	4	11421.9	1.45	24	5	10.2	136	4.3	7.4	3.8	19.4	0.217	5	1.059	0.96	1.065	13.63	10.89	0.659	4821	11.53	2.25	0.232	1024	0.4455
79852	1	10	3	59773.3	2.017	16.5	11.44	9.568	157.86	4.35	7.28	5.05	67.3	0.011	6	0.729	0.711	0.837	22.68	15.03	1.108	2895	14.25	7.33	0.942	3334	1.025
79860	1	17	4	10605.7	4.36	24.7	12	10.4	182	4	7.8	5.1	48.9	0.018	10	0.94	1.048	1.16	9.4	13.38	1.034	1916	6.21	7.17	1.083	2390	1.0585
79862	1	17	1	19500.6	1.54	23.1	12	9.8	170	3.9	6.9	6.5	42	0.018	10	0.982	1.018	1.15	15.9	8.46	0.767	4056	26.64	4.72	0.454	2495	0.6105
79879	2	15	4	11061	0.57	19.8	4	9.8	136	4.4	7.3	3	27.3	60.7	2	1	0.925	1.076	5.92	3.8	0.421	1490	7.44	3.46	0.319	1719	0.37
79882	1	10	2	12790.9	1.63	16.3	11.44	9.568	157.86	4.35	7.28	5.05	81.4	0.018	7	0.553	0.546	0.697	16.6	8.42	1.193	4595	13.13	9.52	1.166	3168	1.1795
79892	2	11	3	31674	3.48	14.7	11.44	9.568	157.86	4.35	7.28	5.05	65.2	0.011	5	0.671	0.675	0.75	17.63	7.06	0.872	2370	12.42	9	1.333	4462	1.1025
79895	1	19	4	18780.3	0.69	41.2	11	8.8	92	4.9	6.3	5.8	26.6	244	10	0.97	0.946	1.077	6.57	6.16	0.3	1782	12.2	8.01	0.804	4589	0.552
79908	1	19	1	17201.5	0.52	22.5	16	9.5	194	4.5	8	6.5	77	0.619	10	0.96	0.92	1.019	6.96	5.79	0.906	4530	17.53	8	1.332	4854	1.119
79910	1	14	3	26256.2	1.91	21	12	9.8	152	6.5	6.6	5.1	61.3	0.783	2	0.976	0.925	1.012	15.38	9.92	0.89	5005	32.97	9.03	0.819	3719	0.8545
79914	2	16	1	9894.96	2.017	45.9	7	9.4	197	4.3	7.1	6.8	24.3	0.011	10	1.28	1.092	1.253	16.34	7.45	0.882	3101	2.43	4.23	0.622	651	0.752
79922	2	10	1	22402.3	1.77	29.7	11.44	9.568	157.86	4.35	7.28	5.05	42.8	0.059	2	0.839	0.823	0.91	5.76	2.69	0.277	1222	4.84	2.5	0.263	816	0.27
79943	2	17	5	6773.56	0	18.6	9	9.9	187	5.1	7.9	5.5	42.4	0.011	10	0.92	0.863	1.035	2.83	2.72	0.403	1268	15.79	10.4	1.046	4328	0.7245
79959	2	19	4	13270.2	0.26	31	8	9.6	215	4.1	7.2	5.3	27.1	43.2	10	0.945	0.974	1.085	13.82	15.49	4.189	5763	6.94	9.3	0.574	2830	2.3815
79964	2	10	1	12483.5	0.73	19.2	11.44	9.568	157.86	4.35	7.28	5.05	57.94	5.07	2	0.583	0.631	0.723	11.3	7.46	0.638	2903	9.09	11.09	0.716	2322	0.677
79991	1	10	3	41182.7	5	17.1	11.44	9.568	157.86	4.35	7.28	5.05	118	0.011	5	0.702	0.727	0.833	16.69	11.19	1.046	4673	12.72	9.08	0.705	3018	0.8755
79995	2	15	5	12620.7	5	20.9	9	9.8	197	4.1	7.7	4.7	111	0.011	4	0.969	0.903	1.039	48.99	14.39	1.372	2382	18.4	13.04	2.05	5739	1.711
79997	2	11	1	13635.2	0.76	25.8	11.44	9.568	157.86	4.35	7.28	5.05	69.9	0.102	7	0.801	0.752	0.845	23.82	18.94	1.551	4530	8.18	6.35	0.679	3187	1.115
80001	2	17	4	15445.9	2.55	25.5	6	9.7	116	4.3	7.9	4.6	32.3	0.087	10	1.157	1.003	1.166	9.59	8.48	1.132	2919	6.38	5.8	0.514	3543	0.823
80003	2	9	5	15293.4	2.1	18.7	11.44	9.568	157.86	4.35	7.28	5.05	57.94	5.07	0	0.636	0.604	0.695	10.51	8.86	1.065	2464	17.45	7.14	1.96	4133	1.5125
80018	1	10	5	34418.9	2.017	19.8	11.44	9.568	157.86	4.35	7.28	5.05	63.6	0.011	7	0.764	0.829	0.954	20.77	13.17	1.186	2586	10	6.91	0.663	2601	0.9245
80021	2	16	5	12613.8	2.017	35.4	7	9.4	188	4.4	7.4	3.8	40.2	1.14	10	0.975	0.914	1.015	7.25	3.11	0.341	1345	3.83	2.68	0.419	1768	0.38
80032	1	11	2	15532.8	4.67	19.1	11.44	9.568	157.86	4.35	7.28	5.05	57.6	0.011	6	0.634	0.701	0.791	7.67	6.81	0.825	2807	21.48	10.86	1.414	5252	1.1195
80036	2	16	2	18219.6	0.9	20.1	10	9.8	131	4.5	7.4	2.5	49.1	0.011	10	0.906	0.761	0.908	10.15	7.33	0.631	3034	4.98	5.98	0.589	2504	0.61
80042	2	10	3	53772.6	2.017	19.5	11.44	9.568	157.86	4.35	7.28	5.05	121	0.369	7	0.819	0.753	0.884	23.03	16.63	1.454	2685	8.7	6.83	0.963	2059	1.2085
80053	1	16	4	13064.3	1.91	36.3	9	9.8	192	4.7	7.9	6.7	50.4	0.14	10	1.058	0.966	1.047	22.94	13.16	1.091	5474	14.36	13.3	1.063	3648	1.077
80068	2	9	5	9019.72	0.51	17.2	11.44	9.568	157.86	4.35	7.28	5.05	61.4	0.011	7	0.73	0.676	0.793	7.58	6.91	0.576	2649	9.88	5.33	0.593	3170	0.5845
80074	2	10	1	8330.48	1.25	23.2	11.44	9.568	157.86	4.35	7.28	5.05	59.1	0.011	7	0.713	0.747	0.825	8.34	5.42	0.371	2476	3.82	5.21	0.263	983	0.317
80093	2	8	5	10794.8	3.93	20.3	11.44	9.568	157.86	4.35	7.28	5.05	45.3	0.043	7	0.604	0.595	0.712	9.44	5.34	0.756	2388	7.34	5.56	0.529	2065	0.6425
80104	1	11	1	15278.9	1.06	22	11.44	9.568	157.86	4.35	7.28	5.05	38.1	0.011	7	0.689	0.729	0.811	14.79	7.2	1.029	2404	14.44	9.68	0.981	5887	1.005
80106	2	19	1	10513.4	0.95	36.1	11	9.5	168	4.5	6.8	5.2	35.5	0.024	10	0.961	0.905	1.061	28.46	20.52	0.885	2319	31.96	26.26	1.289	3185	1.087
80111	2	18	4	7180.52	2.017	29.5	10	9.6	247	4.2	7.9	7	32.6	0.02	10	1.08	0.984	1.122	8.98	6.32	0.829	3532	7.59	5.55	0.77	2169	0.7995
80118	2	8	3	50465.5	1.95	14.8	11.44	9.568	157.86	4.35	7.28	5.05	83.9	0.076	5	0.614	0.528	0.651	8.33	5.57	0.651	2225	17.92	7.77	0.885	4920	0.768
80134	2	18	1	18270.6	0.9	30.3	7	9.8	159	2.6	7.6	5.5	49.3	144	10	0.922	0.935	1.101	8.16	8.46	0.838	2446	3.68	3.44	0.384	947	0.611
80150	2	12	2	13229.1	1.07	21.2	16	9.7	176	4.7	7.2	2.2	58.5	0.011	2	1.145	0.897	1.018	14.49	6.33	0.9	3749	8.69	5.96	1.066	2154	0.983
80160	2	13	3	53905.1	5	17.5	12	9.568	161	4.9	6.8	4.8	75.9	0.09	7	0.883	0.823	0.903	14.92	11.62	0.832	3920	15.9	6.45	0.942	3408	0.887
80161	2	10	2	11633	1.34	17.6	11.44	9.568	157.86	4.35	7.28	5.05	39.3	0.011	7	0.729	0.675	0.762	5.18	3.88	0.617	1253	18.19	6.55	0.726	1541	0.6715
80162	2	17	3	52567.2	1.51	45.5	14	9.6	148	4.3	7	5	63.8	1.08	10	1.073	1.033	1.148	8.46	4.02	0.44	1784	8.47	3.48	0.669	2188	0.5545
80166	1	17	2	19529.2	4.67	33.4	10	9.4	135	3.7	7.2	9.7	54.5	0.204	10	1.081	1.122	1.2	17.18	13.42	0.808	4670	13.52	11.22	0.977	2125	0.8925
80167	2	9	3	56127.8	5	16.4	11.44	9.568	157.86	4.35	7.28	5.05	57.94	5.07	5	0.792	0.708	0.827	6.48	9.61	0.847	1849	11.6	7.43	0.896	3808	0.8715
80171	2	8	4	6813.63	2.017	25.5	11.44	9.568	157.86	4.35	7.28	5.05	57.3	1.24	7	0.823	0.854	0.959	9.28	8.55	0.581	1997	5.2	8.73	0.475	2865	0.528
80176	2	15	3	67443.7	1.61	23.9	11.44	9.568	157.86	4.35	7.28	5.05	78.5	0.011	3	0.982	0.905	1.046	2.01	2.2	0.302	1045	21.72	20.07	0.701	1895	0.5015
80189	1	18	5	12933	5	17.5	8	9.8	143	3.3	7.4	5.9	54.3	0.011	10	0.955	0.955	1.023	10.96	4.57	0.482	2400	10.88	8.67	0.833	3628	0.6575
80196	1	13	1	22092.5	2.54	15.3	6	9.9	133	4.3	7.3	4.1	40.5	0.011	7	0.628	0.734	0.856	10.64	5.29	0.823	2442	10.51	11.89	0.894	2490	0.8585
80216	2	8	3	20140	1.01	16	11.44	9.568	157.86	4.35	7.28	5.05	65.2	0.067	7	0.59	0.579	0.668	7.01	6.11	0.42	2462	6.18	6.78	0.583	1889	0.5015
80228	1	10	3	34571.4	2.73	21.2	11.44	9.568	157.86	4.35	7.28	5.05	61.7	0.017	5	0.573	0.609	0.698	21.18	7.37	0.987	6213	15.52	3.41	0.61	3261	0.7985
80239	1	10	4	12597.9	3.28	26.6	11.44	9.568	157.86	4.35	7.28	5.05	27.4	0.026	4	0.784	0.826	0.894	24.83	16	1.83	6561	9.33	5.54	0.669	2566	1.2495
80243	2	12	3	70435.9	5	16.9	17	9.5	158	5.7	6.6	4.7	49.2	0.026	1	0.822	0.748	0.836	6.67	7.34	0.59	2731	12.56	9.88	0.828	2826	0.709
80284	1	11	4	11445	3.94	15.9	11.44	9.568	157.86	4.35	7.28	5.05	23.4	0.053	7	0.623	0.674	0.803	7.76	4.01	0.45	2602	11.03	9.06	1.041	3586	0.7455
80293	2	11	4	9116.29	0	18.3	11.44	9.568	157.86	4.35	7.28	5.05	33.1	0.011	7	0.833	0.683	0.76	17.63	13.03	1.15	3036	6.33	5.03	0.434	1736	0.792
80297	2	16	1	19809.6	1.26	26.1	11	9.6	121	4	6.9	3.6	55.4	0.011	10	1.087	0.987	1.092	22.47	14.91	2.361	3509	21.18	12.84	1.224	3869	1.7925
80299	1	15	4	10010.3	1.36	25.2	11	10.4	227	5.2	7.6	6	59.4	0.011	6	1.124	1.13	1.212	25.51	20.18	1.594	4764	15.33	5.47	0.971	2687	1.2825
80310	1	18	4	19786.5	2.017	20.8	8	9.9	163	4	7	5.2	75.4	0.011	10	1.044	1.084	1.193	14.73	9.37	1.182	4974	21.03	18.46	1.383	4478	1.2825
80311	2	11	4	10422.7	1.56	37.8	11.44	9.568	157.86	4.35	7.28	5.05	47.7	0.011	7	0.987	0.98	1.102	7.04	5.34	0.574	1760	33.63	10.8	2.101	3423	1.3375
80316	2	11	4	12204.5	2.017	20.2	11.44	9.568	157.86	4.35	7.28	5.05	78.3	0.011	7	1.085	0.944	0.996	5.58	2.58	0.825	1226	13.68	6.92	0.862	1876	0.8435
80317	2	14	3	69148	5	18.5	6	9.3	155	4.6	6.4	4.2	45.1	0.011	2	0.801	0.815	0.885	4.96	2.05	0.355	1993	7.13	2.81	0.747	1220	0.551
80320	2	9	4	11316.3	0.72	17.2	11.44	9.568	157.86	4.35	7.28	5.05	57.94	5.07	7	0.716	0.65	0.742	17.72	5.34	0.93	2898	19.97	12.18	0.98	5002	0.955
80334	2	14	3	10501.1	1.47	19.5	5	9.4	157	3.3	6.3	4.4	96.9	0.017	4	1.069	0.801	0.922	15.46	7.85	1.291	3951	17.31	7.51	0.664	4099	0.9775
80341	2	8	3	52438.6	2.97	17.1	11.44	9.568	157.86	4.35	7.28	5.05	57.94	5.07	5	0.629	0.608	0.68	10.28	6.21	0.653	2893	11.23	8.19	1.251	2482	0.952
80353	2	9	1	20077.6	2.76	15.7	11.44	9.568	157.86	4.35	7.28	5.05	78.9	0.061	7	0.688	0.708	0.818	11.57	6.08	0.692	3164	20.52	17.14	0.85	2272	0.771
80356	1	12	4	12357.4	0.42	19.9	8	10.4	173	5.3	7.4	3.1	44.4	2.49	1	0.679	0.817	0.914	13.65	11.3	1.24	4134	21.36	14.77	1.115	4687	1.1775
80361	1	19	3	49386.2	3.58	26.1	14	10.2	250	4.3	7.5	5.6	67	0.107	10	1.175	1.039	1.108	10.52	16.67	0.986	3737	10.58	14.41	0.721	3216	0.8535
80395	1	9	1	19531.5	2.82	16.6	11.44	9.568	157.86	4.35	7.28	5.05	80	0.053	5	0.661	0.671	0.812	21.1	16.12	0.964	4199	25.87	23.72	1.101	2976	1.0325
80398	2	17	5	8051.2	5	25	11	9.5	159	4.1	7.5	3.8	40.1	0.017	10	1.008	0.974	1.079	12.24	6.98	1.533	3145	16.25	21.81	2.461	4695	1.997
80419	2	12	4	14920.4	3.79	34	6	9.5	159	4.5	7	4.6	49.7	0.174	4	1.113	1.003	1.085	11.91	6.54	0.739	2337	13.75	11.19	0.858	1663	0.7985
80423	1	8	3	34141.7	2.34	21.1	11.44	9.568	157.86	4.35	7.28	5.05	88.9	0.021	3	0.681	0.762	0.838	14.35	6.85	0.772	5298	8.47	6.81	0.867	3165	0.8195
80424	2	14	2	9111.89	1.97	23.9	6	9.9	174	4.5	7.8	5.1	51.5	0.011	0	0.981	0.912	0.992	9.84	4.21	0.778	2571	21.32	16.42	0.749	2554	0.7635
80435	2	8	3	30454.6	5	15.8	11.44	9.568	157.86	4.35	7.28	5.05	57.94	5.07	7	0.603	0.608	0.701	8.09	5.84	0.686	2059	15.5	5.32	0.873	2200	0.7795
80443	2	8	1	15810.7	1.08	15.1	11.44	9.568	157.86	4.35	7.28	5.05	74.7	0.03	6	0.652	0.614	0.753	13.79	9.62	0.748	2345	7.05	10.31	0.681	2457	0.7145
80447	2	8	5	9617.38	4.43	14.6	11.44	9.568	157.86	4.35	7.28	5.05	57.94	5.07	7	0.632	0.536	0.668	20.61	39.75	2.253	3208	11.86	6.82	1.238	3178	1.7455
80451	1	12	3	44368.7	3.67	17.5	12	10	149	5.9	6.9	4.9	87	0.011	7	0.678	0.835	0.896	22.24	28.37	1.34	2455	34.21	22.76	1.518	4082	1.429
80459	2	16	1	19277.7	2.54	21.5	6	9.7	166	3.9	7.6	3.6	42.7	0.011	10	0.985	1.013	1.118	5.82	2.57	0.463	2508	8.7	9	1.05	2549	0.7565
80463	2	13	4	17864	4.42	27.1	13	9.8	230	4.1	7.6	4.9	30.3	0.158	6	0.989	0.97	1.042	6.08	5.69	0.899	1345	6.37	4.85	0.804	1827	0.8515
80465	2	14	3	78045.9	5	25	10	9.7	134	4.8	7.1	4.6	74.9	0.011	3	1.084	0.943	1.078	17.94	11.09	0.725	3047	15.31	5.56	0.764	3563	0.7445
80470	2	10	1	19476.5	0.49	19.8	11.44	9.568	157.86	4.35	7.28	5.05	83	1.39	5	0.709	0.764	0.859	14.16	5.43	1.594	2465	16.65	11.71	0.905	5068	1.2495
80471	1	16	1	17616.3	2.017	19.1	12	9.6	109	4.3	6.6	6	16.6	0.011	10	0.811	0.783	0.897	17.28	19.94	1.269	6289	40.74	11.2	1.375	4581	1.322
80472	1	8	1	17534.2	3.48	16.9	11.44	9.568	157.86	4.35	7.28	5.05	51.3	0.011	4	0.682	0.628	0.758	9.46	8.88	0.39	1454	12.42	10.25	0.5	1963	0.445
80475	1	16	4	16217	0.72	25	11.44	9.568	157.86	4.35	7.28	5.05	57.94	5.07	10	1.187	1.045	1.147	17.97	10.97	1.267	4162	16.12	5.35	1.216	3740	1.2415
80476	1	12	5	16331.4	3.89	13.6	13	9.7	111	5.3	6.9	4.7	77.7	0.14	0	0.617	0.653	0.747	16.34	12.56	0.479	1833	3.05	1.86	0.345	3307	0.412
80480	1	16	2	17398.6	0.54	18.4	8	9.3	152	4.5	7.7	5.4	44.7	0.011	10	0.844	0.821	0.879	17.4	9.78	1.614	4139	13.04	11.59	0.662	2298	1.138
80484	1	13	1	19840.4	2.11	21.2	13	9.8	119	4.9	7.2	6.2	38.2	0.011	0	0.771	0.857	0.948	14.78	11.85	0.803	3826	10.81	6.99	0.932	2870	0.8675
80501	1	18	5	8335.81	0	22.3	14	9.5	171	4.6	7.7	6.6	38.9	0.011	10	0.921	0.982	1.15	18.66	14.33	2.059	4333	18.92	26.86	1.457	6181	1.758
80504	1	8	4	7341.96	4.07	18.7	11.44	9.568	157.86	4.35	7.28	5.05	62.9	0.051	5	0.705	0.628	0.779	17.32	10.83	1.595	6107	7.93	5.61	0.667	2742	1.131
80508	2	11	5	13027.2	5	15.8	11.44	9.568	157.86	4.35	7.28	5.05	59.6	0.011	6	0.649	0.676	0.748	15.75	11.7	1.14	2389	8.79	5.99	0.609	3215	0.8745
80510	1	10	3	37771.1	1.43	39.4	11.44	9.568	157.86	4.35	7.28	5.05	59	0.017	3	0.784	0.841	0.935	4.32	4.56	0.564	1147	14.15	10.68	1.144	2102	0.854
80515	2	12	5	9785.15	2.05	19.1	11.44	9.568	157.86	4.35	7.28	5.05	57.94	5.07	10	0.899	0.768	0.819	14.01	10.32	0.572	1779	24.03	19.31	0.892	3202	0.732
80524	2	12	5	14285.7	0.65	46.9	9	9.8	148	4.5	7.2	6.9	29.6	0.089	7	0.931	0.888	0.97	27.46	11.82	1.168	2142	7.65	6.47	0.468	2524	0.818
80534	2	12	4	11416.5	2.39	18	6	9.9	147	5.7	7.2	3.7	22.1	0.011	2	0.744	0.785	0.877	26.94	10.57	1.344	3810	40	10.1	0.708	2763	1.026
80558	2	9	1	11519.8	2.22	28.3	11.44	9.568	157.86	4.35	7.28	5.05	67.5	0.011	7	0.826	0.795	0.889	10.35	8.4	0.565	1933	3.62	3.46	0.554	967	0.5595
80563	2	12	3	26632.6	1.01	17	10	9.3	118	4.2	6.6	3.8	44.1	0.033	0	0.937	0.792	0.884	9.25	8.25	0.601	2654	12.45	9.37	0.838	4390	0.7195
80574	2	12	2	14876.4	2.017	24.6	10	9.7	134	4.7	7	5.2	73.5	0.038	2	0.961	0.84	0.93	13.14	10.97	0.784	2553	5.23	8.43	0.318	1838	0.551
80575	2	16	1	14011.9	0.42	25.1	11	9.9	113	4.1	7.5	5.9	45.2	0.303	10	1.013	0.912	1.046	8.97	9.89	0.861	2890	11.38	2.92	0.393	1712	0.627
80579	1	11	4	12052.4	1.44	21.3	11.44	9.568	157.86	4.35	7.28	5.05	63.6	0.078	6	0.681	0.728	0.839	24.02	15.25	1.174	3609	15.7	8.15	0.375	1893	0.7745
80584	2	10	2	9176.25	1.25	21.1	11.44	9.568	157.86	4.35	7.28	5.05	34.1	0.015	7	0.724	0.792	0.878	5.7	3.99	0.553	1639	15.68	5.23	0.525	628	0.539
80605	1	14	4	18658.7	1.07	31.1	9	9.6	105	5.9	6.7	3.9	42.6	0.148	3	0.784	0.867	0.972	7.25	4.13	0.707	2400	8.36	5.74	0.351	1564	0.529
80607	1	16	1	26003.4	0.47	19.9	6	9.8	110	3.8	7.5	4.9	64.8	1.13	10	0.983	0.98	1.069	19.8	18.83	0.786	3837	20.53	10.78	0.656	2211	0.721
80616	2	14	1	16807.5	3.5	20.6	14	9.5	145	4.4	7.1	3.7	52.7	0.022	0	0.989	0.847	0.977	24.39	15.5	1.172	4106	14.85	13.54	1.146	3643	1.159
80624	1	15	3	19588.3	2.017	16.5	14	9.5	140	4.1	6.8	4.9	96.8	0.454	4	0.805	0.851	0.936	23.38	22	2.169	8756	21.97	6.51	0.714	1559	1.4415
80626	1	18	3	55135.8	2.017	21.7	15	9.9	177	3.6	7.3	4.3	77.2	0.011	10	1.299	1.206	1.323	43.21	34.4	1.234	5587	44.34	55.23	1.353	5673	1.2935
80627	1	18	3	24507.9	0.5	21.9	12	10	148	3.4	8	7.7	79	458	10	1.155	1.086	1.195	20.78	29.38	1.452	4739	27.78	30.71	1.243	5425	1.3475
80629	1	12	4	12582.5	0.18	18.4	12	9.9	177	5.2	7.2	3.5	62.6	0.755	7	0.593	0.729	0.881	3.36	3.94	0.425	1204	8.11	4.8	0.502	2594	0.4635
80640	1	8	3	14816	0.59	17.6	11.44	9.568	157.86	4.35	7.28	5.05	72.7	1.42	4	0.569	0.576	0.714	6.69	5.8	0.547	2730	6.87	8.68	0.501	3437	0.524
80642	2	14	1	12917.8	0.63	20.3	12	9.5	125	4.2	7	4.2	56	0.031	4	0.929	0.879	0.983	29.29	16.64	1.524	7541	19.48	10.48	0.757	3763	1.1405
80649	1	19	1	22784	0.84	22.9	21	9.7	188	4.5	8.9	4.3	67.4	0.389	10	0.842	1.001	1.119	32.73	12.56	1.184	4238	12.4	11.97	1.36	3568	1.272
80650	1	16	1	11081.1	0.95	27.1	10	9.1	168	4.5	7.1	3.6	66.5	0.011	10	0.94	1.002	1.121	52.88	31.26	2.895	9398	30.07	17.33	1.303	5983	2.099
80665	2	8	2	11545.2	0.61	25.8	11.44	9.568	157.86	4.35	7.28	5.05	57.5	0.036	2	0.679	0.725	0.795	11.27	15.61	1.326	3842	13.44	11.62	1.31	2752	1.318
80671	2	19	5	59109.1	1.4	31.4	10	9.7	172	3.6	7.1	3.6	100	17.3	10	1.133	0.955	1.08	12.38	10.26	0.985	1275	10.16	7.44	0.66	2530	0.8225
80673	1	15	5	9764.73	5	26.9	13	9.8	180	4.4	7.2	6.2	76.4	0.317	1	1.165	1.186	1.28	23.75	23.38	2.917	3666	29.07	34.74	1.468	6193	2.1925
80677	1	15	1	20318.8	2.3	36.1	14	10.3	207	5.1	7.8	7.3	40	0.011	6	0.89	1.059	1.098	6.8	14.29	1.275	2502	9.62	6.91	0.998	2758	1.1365
80690	1	13	5	12345.5	3.63	17.1	14	9.7	181	6	7.4	4.6	56.4	0.011	5	0.668	0.722	0.819	7.33	6.82	0.874	3656	69.02	10.94	1.573	2638	1.2235
80696	2	16	1	16799.8	2.017	22.6	7	10.2	184	3	8.4	4.6	40.1	0.038	10	0.97	0.927	1.071	17.24	9.05	1.237	3500	29.78	12.24	1.099	4986	1.168
80704	1	14	5	10920.8	0.88	18	8	9.568	169	4.9	7.4	4.6	31.8	2.81	4	0.94	0.954	1.059	23.21	26.53	1.839	8369	14.33	9.81	0.979	6032	1.409
80711	1	17	1	24918.6	5	20.5	7	9.9	172	3.9	7.7	5.5	45.1	0.663	10	0.93	0.904	0.985	27.05	24.23	2.015	4704	29.69	25.96	2.15	4073	2.0825
80715	1	8	4	7036.05	0.57	14.4	11.44	9.568	157.86	4.35	7.28	5.05	86.8	0.062	2	0.72	0.647	0.772	2.51	2.19	0.231	769	22.55	11.55	1.02	4070	0.6255
80727	2	12	3	24938.6	1.2	22	15	9.3	163	4.9	6.3	4.4	82.8	0.055	5	0.986	0.923	1.021	8.69	6.83	0.815	1712	26.71	6.43	0.835	1882	0.825
80734	1	10	1	12984.8	0.63	26.8	11.44	9.568	157.86	4.35	7.28	5.05	50	0.038	7	0.697	0.765	0.841	7.96	5.2	0.586	2531	9.7	9.12	0.735	2348	0.6605
80737	2	19	4	10769.7	4.82	18.3	13	9	150	3.9	7.2	2.9	57	0.256	10	0.961	0.87	1.019	11.01	5.27	0.596	2478	11.94	11.5	1.081	4025	0.8385
80752	1	14	3	49253.4	4.64	19.9	6	10.4	164	4.9	6.8	5.1	75	0.016	5	0.858	0.86	0.937	12.72	13.43	1.432	4614	8.85	10.86	0.66	2714	1.046
80753	1	18	2	12471.8	0.49	23.2	16	10.2	131	4.1	7.5	5.3	60.3	12.3	10	0.958	0.948	1.09	6.81	10.02	0.927	1801	5.41	3.61	0.49	1930	0.7085
80775	2	19	5	6773.56	0	30.8	11	9.7	201	4.9	7.8	6.1	43.9	0.011	10	1.133	1.008	1.14	22.86	13.08	1.949	4154	17.33	7.42	1.014	3436	1.4815
80784	1	18	2	11382.1	2.05	23.8	19	10	187	3.9	7.5	5	94.5	0.011	10	1.007	0.917	1.002	48.89	99.82	4.497	10370	13.15	15.61	1.234	5156	2.8655
80785	1	9	4	9998.68	0.25	16.3	11.44	9.568	157.86	4.35	7.28	5.05	94.5	1.5	5	0.76	0.74	0.911	22.23	6.52	1.114	2835	12.37	3.96	0.357	1697	0.7355
80789	2	11	3	17647.4	1.27	14.8	11.44	9.568	157.86	4.35	7.28	5.05	92.4	0.059	7	0.674	0.686	0.791	11.8	9.72	1.104	2979	13.61	8.22	0.408	2872	0.756
80791	1	10	1	8824.96	0.45	22	11.44	9.568	157.86	4.35	7.28	5.05	75.3	0.015	7	0.674	0.75	0.805	24.48	15.11	1.077	8227	14.11	15.05	0.838	1891	0.9575
80797	1	16	4	11445.5	0.54	34.3	8	10.2	202	4.5	6.9	6	40	0.104	10	1.026	1	1.112	11.45	10.89	0.738	3180	26.35	16.38	1.539	6532	1.1385
80799	1	18	3	67414.3	1.19	28.6	7	9.4	171	5.2	6.7	5.4	54.6	246	10	0.992	1.014	1.139	10.16	9.75	1.101	2354	15.32	10.96	1.375	3361	1.238
80809	1	12	5	11750.8	5	19	11.44	9.568	157.86	4.35	7.28	5.05	57.94	5.07	3	0.71	0.764	0.836	12.06	7.17	1.032	4362	21.41	21.66	2.475	8335	1.7535
80818	2	10	3	12721.4	1.26	24.8	11.44	9.568	157.86	4.35	7.28	5.05	57.94	5.07	4	0.718	0.692	0.782	8.82	7.3	0.706	2058	10.66	8.26	0.601	3095	0.6535
80828	1	13	4	19129.1	1.44	19	10	9.8	210	5.1	7.6	3.6	46	0.026	5	0.821	0.799	0.884	14.09	11.48	0.679	1930	13.87	12.69	0.921	5128	0.8
80829	1	11	3	15583.4	0.9	21.4	11.44	9.568	157.86	4.35	7.28	5.05	57.4	0.011	7	0.662	0.79	0.871	26.07	14.73	1.111	3461	45.54	47.76	1.632	5015	1.3715
80838	1	8	4	7785.84	0.83	23.9	11.44	9.568	157.86	4.35	7.28	5.05	57.6	0.609	0	0.678	0.753	0.809	17.29	11.91	1.259	2620	10.87	8.35	0.743	1882	1.001
80853	1	18	1	13875.8	0.76	25.1	10	9.4	124	3.3	6.8	6	50.8	2.36	10	1.034	1.012	1.103	37.84	19.68	3.149	8040	17.25	13	1.32	4080	2.2345
80856	2	11	1	11918.6	1.52	16.6	11.44	9.568	157.86	4.35	7.28	5.05	60	0.011	7	0.768	0.817	0.932	20.97	7.57	0.879	2999	4.53	5.05	0.376	925	0.6275
80857	1	17	3	22860.2	0.88	23	14	9.7	147	4.3	7.4	6.5	86.6	0.011	10	1.139	1.046	1.117	118.54	98.17	1.9	4821	99.71	77.31	1.824	6700	1.862
80860	2	9	4	7594.54	1.29	23.7	11.44	9.568	157.86	4.35	7.28	5.05	61.2	0.357	7	0.731	0.769	0.857	54.79	22.44	2.298	7796	22.97	19.31	1.363	4490	1.8305
80870	1	10	2	8479.43	0.38	16.6	11.44	9.568	157.86	4.35	7.28	5.05	62.5	0.031	7	0.742	0.735	0.854	11.92	6.72	0.646	2121	8.31	4.87	0.776	2224	0.711
80877	1	8	4	5205.27	2.017	16.6	11.44	9.568	157.86	4.35	7.28	5.05	57.94	5.07	7	0.721	0.656	0.79	11.83	2.54	0.256	1796	16.16	4.43	0.521	2488	0.3885
80883	1	18	1	24110	1.11	32.8	14	9.5	189	4.1	7.2	5.8	41.4	8.36	10	0.915	1.016	1.144	15.31	11.11	0.611	5242	25.11	5.86	0.556	2505	0.5835
80895	1	14	5	10190	4.69	23.1	12	10.2	173	4.4	7.8	5.5	51.6	0.016	7	0.869	0.961	1.061	7.86	9.42	0.929	2106	2.75	5.45	0.114	389	0.5215
80899	2	15	1	13117.3	1.58	29.6	9	9.2	160	4.8	7.2	4.7	46	0.058	3	1.019	0.906	1.071	17.81	6.79	0.551	3492	9.04	9.82	0.719	2624	0.635
80901	1	11	2	19033.9	1.97	24.4	11.44	9.568	157.86	4.35	7.28	5.05	67.7	0.038	1	0.6	0.814	0.898	16.43	9.13	1.043	4826	22.27	14.53	0.947	3878	0.995
80902	2	11	5	14508.5	2.017	19.4	11.44	9.568	157.86	4.35	7.28	5.05	62.8	0.011	2	0.694	0.775	0.896	8.04	8.66	0.918	2232	14.37	11.5	2.027	3168	1.4725
80907	2	8	4	8978.37	1.02	15.9	11.44	9.568	157.86	4.35	7.28	5.05	57.94	5.07	7	0.642	0.643	0.779	8.53	5.59	0.476	2854	9.33	8.54	0.512	2150	0.494
80909	2	12	1	12107.9	0.76	22.8	5	9.2	162	4.4	7.2	4	40.6	0.021	5	0.924	0.855	0.953	21.36	7.89	1.095	4552	8.55	3.64	0.523	1961	0.809
80910	1	14	4	15788.5	1.61	15.5	7	9.7	110	4.3	7.7	4.4	44	0.024	4	0.696	0.705	0.734	11.2	7.27	0.431	1217	12.45	17.8	0.815	3588	0.623
80922	1	14	1	18927.5	0.71	17.8	7	9.4	121	3.8	7.2	4.3	47.6	0.011	5	0.909	0.875	0.947	21.56	20.2	1.011	3757	18.68	13.45	0.634	2578	0.8225
80933	1	11	2	19597.8	1.16	28.7	11.44	9.568	157.86	4.35	7.28	5.05	57.94	5.07	7	0.831	0.825	0.9	18.47	10.52	1.194	4592	10.92	13.1	1.007	4522	1.1005
80937	2	18	4	19583.7	0.31	21.3	11.44	9.568	157.86	4.35	7.28	5.05	57.94	5.07	10	1.146	1.005	1.211	17.7	12.47	0.745	2892	16.03	5.84	0.807	3524	0.776
80938	2	19	3	73058.7	4.86	42.8	7	10.1	166	6.1	6.9	5.1	90.7	0.011	10	0.792	0.848	0.953	37.38	20.3	1.396	3254	31.65	15.55	0.981	2435	1.1885
80944	1	11	4	5899.27	0.45	17.6	11.44	9.568	157.86	4.35	7.28	5.05	53.6	0.09	7	0.716	0.851	0.991	15.71	11.48	1.449	7478	19.33	12.54	1.374	5585	1.4115
80956	2	18	5	11272.6	0.13	19.7	7	9.6	201	4.4	7	4.7	63.6	0.038	10	0.966	0.874	1.033	22.5	17.41	0.781	3733	40.91	14.71	1.836	5091	1.3085
80957	1	12	4	17572.9	3.18	15.7	10	9.5	181	5	6.8	3.7	43.2	0.018	7	0.83	0.75	0.843	10.83	9.73	1.239	4592	7.88	5.19	0.581	1573	0.91
80958	1	9	1	22008	0.63	15.5	11.44	9.568	157.86	4.35	7.28	5.05	56.4	0.432	7	0.655	0.582	0.719	14.03	12.81	1.158	3798	12.48	7.04	0.591	1692	0.8745
80964	2	19	3	24830.8	3.17	21.8	12	9.7	185	4.6	6.4	4.1	102	0.019	10	1.061	0.891	1.033	9.48	7.72	0.679	2753	32.43	5.12	0.573	1837	0.626
80974	2	14	5	10086.7	0.59	22.7	5	9.7	164	3.8	7	3.7	30.6	0.058	2	0.961	0.922	1.106	9.09	2.41	0.572	1730	4.59	3.92	0.544	3577	0.558
80993	1	11	3	64798.9	5	19.6	11.44	9.568	157.86	4.35	7.28	5.05	57.94	5.07	3	0.744	0.776	0.845	14.54	13.64	0.931	5174	21.58	18.82	1.423	6032	1.177
80999	1	15	3	66908.4	4.61	22.2	10	10.2	149	4.2	8.1	5.2	35.5	0.129	0	0.961	0.976	1.047	19.22	14.22	0.648	3166	11.35	7.88	0.666	3139	0.657
81003	2	16	3	97594	5	21	8	9.5	133	3.4	7.6	5.9	72	0.011	10	1.096	0.936	1.017	12.22	11.98	0.766	1689	14.66	11.92	0.4	2144	0.583
81017	1	15	3	54001.3	2.31	18.2	11	9.8	137	4.9	6.6	4.3	53.8	0.011	3	0.818	0.795	0.847	17.6	11.78	0.887	4056	18.48	17.7	0.876	3181	0.8815
81018	2	9	4	6965.19	1.29	31.5	11.44	9.568	157.86	4.35	7.28	5.05	23.6	0.372	7	0.843	0.815	0.898	5.47	3	0.277	2013	23.62	12.72	0.751	3482	0.514
81028	1	12	2	18190.4	2.017	16.3	11	9.5	145	5.5	6.5	4.8	64.2	0.011	4	0.667	0.716	0.792	12.78	8.21	1.207	3171	22.24	19.33	1.657	4735	1.432
81033	2	9	1	17229.6	0.84	15.4	11.44	9.568	157.86	4.35	7.28	5.05	65	5.07	7	0.624	0.613	0.73	21.42	14.81	1.203	3749	20.03	21.16	1.263	5430	1.233
81035	1	10	3	42162.1	2.73	17	11.44	9.568	157.86	4.35	7.28	5.05	80.8	0.016	4	0.596	0.638	0.76	20.93	27.42	2.648	5242	8.47	8	1.143	2512	1.8955
81043	2	18	3	39103.2	0.87	18.6	7	9.7	172	3.9	7.5	4.2	127	0.466	10	1.072	0.883	1.004	10.6	5.14	0.898	3904	18.06	7.26	0.86	3172	0.879
81044	1	10	1	10683.8	0.88	28.4	11.44	9.568	157.86	4.35	7.28	5.05	49.6	0.05	0	0.679	0.695	0.751	19.59	23.82	2.838	3018	19.92	11.37	1.04	1728	1.939
81047	2	8	1	16783	1.05	18.8	11.44	9.568	157.86	4.35	7.28	5.05	21.6	0.011	7	0.56	0.498	0.614	15.11	17.51	0.984	3956	20.37	17.51	1.72	6775	1.352
81048	2	13	4	21353.8	0.2	24.6	13	9.6	130	3.7	7.2	5	55.5	162	7	0.938	0.862	0.939	3.58	5.32	0.272	1191	9.1	8.25	0.408	1820	0.34
81049	2	12	2	14457	4.25	18.5	11.44	9.568	157.86	4.35	7.28	5.05	46.4	0.011	6	0.863	0.817	0.886	15.24	5.48	1.01	5706	27.78	24.2	2.183	6566	1.5965
81060	2	14	3	27100.5	2.017	22.5	10	9.7	158	4.6	6.7	5.7	58.3	0.022	2	0.945	0.854	0.909	6.47	4.34	0.447	1126	3.41	2.69	0.339	1046	0.393
81064	1	11	3	45231.1	0.98	16.6	11.44	9.568	157.86	4.35	7.28	5.05	56.8	2.13	7	0.587	0.626	0.767	17.07	8.37	0.735	2927	18.05	26.43	0.848	5757	0.7915
81072	1	17	1	15767.7	0.56	21.5	12	9.4	145	3.7	7.1	6.2	58.5	23.6	10	1.001	0.974	1.134	11.63	12.19	0.707	2293	12.29	8.49	0.554	2121	0.6305
81073	2	13	4	11546.4	2.017	35.6	9	9.5	153	3.9	7.1	6.7	29.8	0.62	4	1.11	0.983	1.035	15.2	17.78	0.975	2910	6.17	5.89	0.518	2430	0.7465
81074	2	19	2	10464.9	0.63	27	8	9.5	182	3.8	7.1	5.8	56.6	0.011	10	0.946	0.926	1.057	20.9	15.63	1.197	4506	13.68	12.2	1.358	3345	1.2775
81076	2	18	5	13973.1	0.71	20.6	14	10.1	156	3.6	7.4	5	71.1	0.011	10	0.959	0.893	1.042	14.45	7.8	1.547	2809	9.75	5.17	1.172	2860	1.3595
81089	1	11	2	10881.5	0.84	24.4	11.44	9.568	157.86	4.35	7.28	5.05	38.7	0.031	7	0.71	0.883	0.961	13.74	5.71	0.761	3427	15.43	18.97	0.474	1814	0.6175
81091	2	11	4	11574.6	1.06	15.1	11.44	9.568	157.86	4.35	7.28	5.05	62.2	0.011	3	0.72	0.712	0.834	6.92	3.97	0.232	837	9.65	8.08	0.963	2362	0.5975
81106	2	10	1	18924.6	3.48	19.3	11.44	9.568	157.86	4.35	7.28	5.05	57.3	0.011	7	0.735	0.755	0.866	14.84	6.24	0.957	3514	17.5	11.33	0.82	4251	0.8885
81108	2	13	1	15009.8	0.52	22.7	10	9.4	262	4.9	6.9	4.5	38.1	0.011	5	0.891	0.744	0.825	9.49	8.5	0.391	1279	13.47	9.53	1.031	3865	0.711
81114	2	9	4	11088.8	1.01	20.5	11.44	9.568	157.86	4.35	7.28	5.05	43.3	1.28	6	0.789	0.704	0.836	10.64	4.36	0.626	2420	20.08	8.01	0.568	2839	0.597
81116	2	16	1	15271.2	0.86	23	15	9.4	157	4.3	7.3	5	40.6	0.086	10	0.93	0.947	1.099	9.53	10.84	0.786	2308	5.96	6.59	0.663	3259	0.7245
81117	1	19	1	13065	1.38	34.2	9	9.7	140	3.8	7.2	5.6	53.7	0.092	10	1.032	1.188	1.288	16.01	4.09	0.415	2774	14.94	13.05	1.266	5645	0.8405
81123	1	8	3	34327	3.63	15.2	11.44	9.568	157.86	4.35	7.28	5.05	75.4	0.011	5	0.581	0.598	0.703	20.25	6.79	0.697	2697	9.51	7.16	0.807	1487	0.752
81124	2	15	3	27776.7	0.25	25.3	11	9.6	131	3.3	6.9	5.9	64	162	5	1.021	0.859	0.941	10.71	4.96	0.465	2990	9.06	2.99	0.376	2368	0.4205
81125	1	15	3	18735.7	0.8	26.5	11	10.6	177	4.7	7.5	6.3	47	0.894	4	0.943	0.906	0.981	18.58	14.53	1.095	6903	13.45	15.53	0.48	2848	0.7875
81126	2	11	2	9496.47	3.22	22.4	11.44	9.568	157.86	4.35	7.28	5.05	57.94	5.07	4	0.923	0.855	0.945	16.92	14.26	1.294	2935	22.46	9.12	1.191	3072	1.2425
81127	1	9	3	56854	5	16.8	11.44	9.568	157.86	4.35	7.28	5.05	57.94	5.07	7	0.759	0.702	0.863	9.09	5.17	0.793	1701	19.48	13.5	0.646	3542	0.7195
81128	2	10	5	8716.34	0	14.9	11.44	9.568	157.86	4.35	7.28	5.05	57.94	5.07	7	0.674	0.677	0.791	18.77	6.5	0.968	2798	3.39	4.24	0.384	838	0.676
81129	1	12	4	13507.5	3.18	21.2	11.44	9.568	157.86	4.35	7.28	5.05	57.94	5.07	0	0.774	0.855	0.949	23.51	18.18	1.117	6312	7.39	3.58	0.68	1326	0.8985
81130	1	18	5	12028.7	5	23.1	11.44	9.568	157.86	4.35	7.28	5.05	57.94	5.07	10	0.893	0.86	0.994	9.18	9.83	0.976	3288	18.45	22.72	1.45	5033	1.213
81150	1	13	1	14781.4	0.7	20.3	11	9.9	133	4.9	7.6	4.3	55.3	0.011	1	0.819	0.885	0.951	7.12	5.94	0.416	2550	6.37	3.96	0.331	1879	0.3735
81158	2	13	1	15371.8	2.017	15.8	14	9.7	134	4.8	6.9	4.4	43.7	0.011	3	0.864	0.803	0.952	22.58	11.72	0.82	1954	26.34	13.97	1.164	2296	0.992
81180	2	14	1	16592.8	1.58	24	10	10	196	4.4	8	5.1	58.5	0.011	0	0.985	0.909	1.05	11.22	11.68	0.968	2870	3.68	1.96	0.254	1520	0.611
81188	2	14	1	12592.1	0.36	22.9	6	9.5	168	4	7.6	3.9	56.6	0.011	4	0.708	0.75	0.851	29.75	6.61	1.378	3635	27.65	13.05	0.86	3137	1.119
81199	2	10	5	11835	2.15	19.2	11.44	9.568	157.86	4.35	7.28	5.05	60.3	0.208	7	0.812	0.756	0.893	11.5	6.79	1.092	2942	5.68	6.07	0.566	2341	0.829
81220	1	12	3	82902.4	5	17.7	11.44	9.568	157.86	4.35	7.28	5.05	57.94	5.07	5	0.783	0.824	0.999	14.85	15.46	1.238	5186	20.07	14.64	1.553	3121	1.3955
81222	1	14	3	17855.2	1.09	32.6	10	9.4	140	4.6	7.3	7.2	47.8	0.011	3	0.799	0.818	0.907	18.61	14.69	1.55	6314	14.27	11.12	0.865	2358	1.2075
81224	2	18	3	62146.8	3.13	27.2	16	10	200	4.6	7.8	4.6	80.5	0.044	10	1.158	1.01	1.114	21.36	6.55	0.723	2005	12.16	10.61	0.97	2442	0.8465
81227	2	12	3	42404	2.017	26.1	11	10.1	163	5.5	7.4	4.7	71.5	0.011	0	0.636	0.765	0.816	7.19	7.93	0.624	2288	12.82	7.52	0.818	2708	0.721
81239	2	14	3	71736.5	0.91	25	14	9.4	132	4	7	4.1	81.2	280	7	0.997	0.83	0.924	10.72	14.4	1.182	3207	12.16	15.3	1.65	3849	1.416
81242	1	14	1	13875.8	0.54	23.7	12	9.6	197	4.5	7	6.2	73.9	0.057	4	0.989	0.981	1.053	9.97	12.33	1.257	2596	18.15	11.25	0.729	5368	0.993
81243	1	8	4	8866.37	0.81	14.7	11.44	9.568	157.86	4.35	7.28	5.05	57.94	5.07	7	0.841	0.697	0.826	10.58	6.22	0.531	1696	4	5.22	0.813	1025	0.672
81246	1	17	4	14580.9	0.72	22.3	11.44	9.568	157.86	4.35	7.28	5.05	57.94	5.07	10	1.054	0.976	1.122	13.2	6.1	0.613	3473	17.12	14.9	0.848	3926	0.7305
81247	1	15	4	14509.4	1.31	17.5	13	9.2	130	4.5	6.6	3.7	65.5	0.011	7	0.796	0.926	0.981	21.44	13.5	1.059	5040	14.89	8.05	0.946	2561	1.0025
81252	1	15	4	10193	0.98	19.9	8	9.5	156	4.2	6.5	4.8	58.9	1.04	7	1.086	1.11	1.216	10.88	9.33	0.543	2819	23.8	16.77	1.022	5308	0.7825
81274	1	13	1	16351.1	0.91	20.6	11	9.8	155	5.4	6.4	4.7	65	0.067	0	0.975	0.942	0.968	21.89	10.47	1.467	4187	14.43	11.59	1.157	4627	1.312
81281	1	17	4	16037.3	2.017	26.6	10	9.8	127	4.1	6.9	5.8	20.3	0.32	10	1.205	1.153	1.248	10.12	7.01	0.928	2146	19.29	7.04	1.071	2574	0.9995
81286	2	16	5	8916.25	5	22.3	11	10	155	4.5	7	5	55.2	0.011	10	1.131	1.024	1.179	16.5	9.65	1.621	3693	10.95	7.03	1.153	4097	1.387
81289	2	17	3	29121.4	1.46	21.1	14	9.8	125	4.3	7.4	5.4	88.8	0.037	10	1.059	0.969	1.11	10.77	9.06	0.665	2333	14.67	8.67	0.952	3011	0.8085
81307	2	8	1	13295.4	0.46	16.5	11.44	9.568	157.86	4.35	7.28	5.05	74.5	0.011	7	0.687	0.597	0.72	15.09	12.85	0.648	2608	9.24	4.5	0.816	2523	0.732
81310	1	19	1	19529.2	1.27	38.7	7	9.4	189	5.1	7.1	6.9	70.4	0.011	10	1.04	1.08	1.163	7.3	6.77	0.591	1693	13.51	15.46	1.176	4089	0.8835
81312	2	19	5	5528.74	0.72	27.5	11.44	9.568	157.86	4.35	7.28	5.05	57.94	5.07	10	0.943	0.775	0.878	6.33	3.31	0.743	1410	7.17	1.15	0.493	566	0.618
81314	1	10	5	9199.05	4.53	16.3	11.44	9.568	157.86	4.35	7.28	5.05	72.5	0.011	2	0.703	0.757	0.862	20.12	24.02	1.001	4129	9.78	8.89	1.013	3800	1.007
81318	2	16	3	59525.8	5	17.3	12	9.4	170	4.1	6.9	6	71.4	0.011	10	0.912	0.862	0.97	2.82	2.8	0.508	928	5.93	2.64	0.597	951	0.5525
81325	2	9	5	10273.4	4.25	14.2	11.44	9.568	157.86	4.35	7.28	5.05	57.94	5.07	4	0.63	0.585	0.71	9.52	8.54	1.468	3063	7.97	5.88	0.617	2541	1.0425
81326	2	16	1	15521.3	1.63	20.6	6	9.7	157	4.8	7	4.6	45.7	0.011	10	1.148	0.913	1.075	8.45	2.54	0.44	2717	9.29	7.11	0.61	4822	0.525
81327	1	11	3	48499.5	5	27	11.44	9.568	157.86	4.35	7.28	5.05	78	0.011	0	0.742	0.815	0.873	17.71	17.17	0.995	3348	9.94	7.68	0.846	2656	0.9205
81328	1	18	3	57916.1	4.25	24.2	10	9.4	134	4.2	7	6	61.6	0.011	10	0.811	0.863	0.942	17.69	13.66	1.048	4694	10.5	9.25	0.746	2585	0.897
81335	2	8	1	15719.1	0.32	21.7	11.44	9.568	157.86	4.35	7.28	5.05	75.4	0.11	7	0.571	0.688	0.79	7.35	3.88	0.523	2848	10.35	10.81	1.04	2572	0.7815
81336	2	11	4	13043.7	0.49	18.5	11.44	9.568	157.86	4.35	7.28	5.05	61.3	0.035	7	0.744	0.746	0.86	14.56	9.78	0.927	3756	14.47	11.17	1.025	3550	0.976
81341	2	17	3	52851.5	3.58	22.4	13	9.7	157	4.4	7.3	5.8	74.9	0.011	10	1.306	0.919	1.004	5.63	6.31	0.596	1626	10.48	9.05	1.064	3010	0.83
81356	1	12	4	11506.7	1.47	20.5	8	9.7	121	3.8	7	4.7	65.7	0.011	0	0.813	0.873	0.955	12.29	8.69	1.218	4053	16.22	6.31	0.943	3345	1.0805
81361	2	8	1	13776.9	0.98	25.2	11.44	9.568	157.86	4.35	7.28	5.05	101	0.066	7	0.6	0.73	0.855	17.37	9.06	0.838	4364	21.49	11.16	1.097	4604	0.9675
81364	1	16	3	68510.2	5	32.2	10	9.6	182	3.2	7.4	5.1	54.4	0.011	10	0.933	0.92	1.004	11.15	8.47	0.685	4544	5.39	3.81	0.563	2851	0.624
81365	2	8	4	9771.94	2.21	23.7	11.44	9.568	157.86	4.35	7.28	5.05	62.1	0.017	7	0.801	0.829	0.893	28.47	5.94	0.412	2768	38.78	29.23	1.095	2144	0.7535
81383	1	16	3	23457.1	0.47	35.3	13	9.4	105	3.7	6.9	6	53.3	0.262	10	0.954	0.911	0.973	28.18	18.76	1.328	3922	21.42	9.72	1.033	2379	1.1805
81386	2	18	1	13817.1	0	23.2	6	8.9	117	4	6.9	3.6	25.8	0.011	10	0.898	0.859	0.987	12.02	2.05	0.353	2100	7.96	11.05	0.77	2562	0.5615
81389	1	13	5	14428.7	2.36	20.5	11	9.8	174	4.6	7.5	3.6	62	0.011	5	0.725	0.776	0.871	14.42	17.23	1.235	2963	19.47	15.04	1.016	3879	1.1255
81392	2	11	1	11519.8	2.22	33.1	11.44	9.568	157.86	4.35	7.28	5.05	58.1	0.011	7	0.947	0.887	0.994	8.15	6.79	0.764	2170	23.38	10.23	0.606	1826	0.685
81401	2	16	4	14247	0.56	22.4	8	9.4	159	5.1	7.3	2.9	14.5	0.502	10	1.168	0.9	1.067	5.4	2.85	0.424	520	19.87	6.65	1.148	2679	0.786
81411	1	15	5	15438.3	4.25	23.2	12	9.4	153	3.9	6.9	5.7	67	0.015	1	1.042	1.005	1.126	29.28	14.32	1.344	10083	29.91	15.38	1.394	6457	1.369
81426	2	12	4	16097.5	0.7	24.6	5	9.7	175	3.8	7.4	5.5	20.6	0.063	0	1.024	0.936	1.054	4.4	4.77	0.344	1974	7.58	4.03	0.371	2411	0.3575
81432	1	8	4	11407.7	0.56	20.3	11.44	9.568	157.86	4.35	7.28	5.05	43.6	1.15	7	0.695	0.728	0.825	23.83	9.08	1.498	4354	11.41	10.25	1.265	5224	1.3815
81433	1	17	1	14968.4	0.54	42.1	10	9.4	213	3.8	6.5	6.3	36.8	0.073	10	1.226	1.121	1.279	13.25	7.08	0.814	3316	7.32	7.98	0.748	1962	0.781
81435	1	18	3	22500.4	0.85	19.9	10	9.5	118	4.3	7.1	4.5	69.5	370	10	0.962	1.006	1.106	18.69	21.94	1.408	5930	25.01	22.67	2.239	7442	1.8235
81437	1	16	4	10885.6	1.33	19.6	18	9.5	121	4.1	7.5	7.5	35.9	0.028	10	0.993	1.034	1.159	14.08	14.66	0.761	5749	13.24	7.49	0.682	3470	0.7215
81445	1	10	1	9159.14	2.017	26.1	11.44	9.568	157.86	4.35	7.28	5.05	47.7	0.041	7	0.748	0.79	0.848	12.72	5.55	1.038	2028	30.3	26.78	1.816	5375	1.427
81446	2	11	1	10665.9	1.34	20.2	11.44	9.568	157.86	4.35	7.28	5.05	48.2	0.011	7	0.835	0.833	0.928	13.7	9.83	1.02	4323	9.29	9.84	0.727	1646	0.8735
81448	1	18	2	15836	0.37	47.3	11.44	9.568	157.86	4.35	7.28	5.05	57.94	5.07	10	1.134	1.019	1.135	14.63	9.88	1.137	5186	23.89	9.76	1.398	3092	1.2675
81451	1	19	3	101662	2.15	22.2	15	9.7	134	3.8	7.4	5.5	55.9	0.246	10	0.819	0.995	1.119	27.59	18.99	2.116	8195	18.61	13.76	1.1	4830	1.608
81454	1	15	5	31661.7	1.21	45.3	10	9.4	161	4.5	7.1	5.5	44.1	0.024	2	1.185	1.077	1.205	13.4	16.22	0.533	2844	0.95	0.28	0.203	272	0.368
81476	1	12	3	26309.3	0.67	23.7	14	9.8	167	5.4	7.4	4.4	74.9	0.115	7	0.784	0.812	0.93	13.59	10	1.156	3586	9.3	5.64	0.403	2280	0.7795
81479	1	11	4	5426.43	5	20	11.44	9.568	157.86	4.35	7.28	5.05	58.1	0.045	7	0.799	0.814	0.923	9.04	8.08	0.555	3548	14.75	8.05	0.741	3332	0.648
81480	1	12	4	14704.8	2.87	20.7	5	9.3	144	4.1	6.4	7.3	42.9	0.471	7	0.793	0.914	0.964	1.83	0.77	0.193	337	5.3	1.92	0.239	1798	0.216
81498	2	11	1	16470.6	3.48	21.1	11.44	9.568	157.86	4.35	7.28	5.05	66.5	0.011	5	0.733	0.732	0.831	7.67	6.84	0.348	1748	16.66	7.24	0.494	2994	0.421
81499	2	18	1	18444.8	2.017	31	8	9.7	208	4.1	8	5.2	43.1	0.011	10	1.094	1.008	1.141	12.07	9.68	1.078	3419	8.76	4.57	0.627	4411	0.8525
81502	1	17	4	12718	0.68	29.1	9	9.9	167	3.7	8.3	5.7	42.9	1.92	10	1.063	1.103	1.187	15.04	12.6	0.905	3123	10.24	10.73	1.343	3301	1.124
81510	2	13	1	14836.1	2.25	35.6	10	9.3	138	5.1	7.6	6.9	65.5	0.011	4	0.811	0.928	1.003	17.56	18.03	1.138	4594	16.16	16.03	1.232	5062	1.185
81511	1	16	3	34940.8	1.02	22.3	11.44	9.568	157.86	4.35	7.28	5.05	57.94	5.07	10	0.973	0.939	1.044	4.55	5.77	0.515	2491	2.69	1.89	0.133	1618	0.324
81518	2	13	4	10863.2	1.33	19.5	12	9.7	163	4.5	7.3	4.1	29.8	0.011	3	0.868	0.783	0.903	11.85	7.15	0.612	3615	7.44	4.28	0.817	1568	0.7145
81525	1	10	1	11351.2	2.5	16.2	11.44	9.568	157.86	4.35	7.28	5.05	74.3	0.011	4	0.647	0.688	0.827	28.36	12.63	0.926	1747	22.46	12.59	0.762	2741	0.844
81536	2	8	2	12556.1	0.82	15.8	11.44	9.568	157.86	4.35	7.28	5.05	57.94	5.07	7	0.666	0.582	0.737	15.6	14.37	0.786	2502	18.27	20.19	1.413	6117	1.0995
81541	2	15	4	13629.9	1.97	32.8	10	9.9	211	3.6	7.2	4.5	30.6	0.065	4	1.178	1.021	1.137	14.99	10.88	2.667	4497	8.01	7	0.665	3034	1.666
81543	1	14	3	55622.8	5	17.8	7	9.4	171	4.8	6.8	5	85	0.011	7	0.832	0.813	0.891	20.13	15.07	1.78	4734	18.63	16.91	0.811	2876	1.2955
81545	1	16	1	16353.4	1.25	23.3	15	9.5	133	4	7.6	7	64.8	0.011	10	0.872	0.923	0.994	23.57	30.49	1.392	5579	24.12	19.59	2.089	4230	1.7405
81551	2	15	1	18540	0.68	18.1	14	9.8	168	5	7.6	3.6	69.4	0.396	3	0.789	0.842	0.916	20.81	11.61	1.454	3798	22.77	24.32	0.875	3351	1.1645
81554	2	8	1	15840.5	1.38	21.4	11.44	9.568	157.86	4.35	7.28	5.05	43.1	0.042	2	0.616	0.531	0.697	2.94	3.4	0.461	1715	4.89	8.27	0.505	927	0.483
81557	1	13	5	9662.89	4.53	19.1	9	9.8	150	5.2	7	5.3	50.5	0.011	5	0.895	0.946	0.981	11.3	18.18	1.029	1704	10.39	9.66	0.986	2157	1.0075
81561	1	10	3	13607.1	0.4	19.4	11.44	9.568	157.86	4.35	7.28	5.05	72.3	0.072	4	0.732	0.74	0.87	15.56	10.11	2.442	3180	34.76	19.21	1.737	4302	2.0895
81575	1	11	1	15188.9	2.34	23.8	11.44	9.568	157.86	4.35	7.28	5.05	53.1	0.011	3	0.645	0.728	0.822	12.88	11.85	0.708	3891	12.86	4.65	0.505	2414	0.6065
81577	1	9	1	18758.1	4.12	20.9	11.44	9.568	157.86	4.35	7.28	5.05	57.94	5.07	7	0.661	0.688	0.801	8.06	2.64	0.337	1669	16.85	14.37	1.048	3691	0.6925
81583	2	18	1	17687.5	1.05	21.8	14	9.4	164	3.4	7.4	4.6	24.1	0.011	10	0.898	0.81	0.921	18.14	17.26	0.737	4078	25.05	20.85	1.135	3807	0.936
81588	2	11	4	6965.19	1.29	22	11.44	9.568	157.86	4.35	7.28	5.05	35.9	0.301	4	0.917	0.866	0.928	33.31	28.55	1.93	8794	4.14	2.53	0.248	2962	1.089
81589	2	9	5	13027.2	5	20.7	11.44	9.568	157.86	4.35	7.28	5.05	67	0.011	6	0.585	0.67	0.736	11.19	10.23	1.035	3068	8.92	6.79	0.675	3628	0.855
81615	2	10	1	15159.1	0.47	23	11.44	9.568	157.86	4.35	7.28	5.05	52.2	0.011	7	0.769	0.776	0.833	14.89	29.12	1.043	3105	14.76	20.38	1.219	5135	1.131
81616	2	10	1	12021.3	0.54	18.2	11.44	9.568	157.86	4.35	7.28	5.05	51.8	0.011	2	0.673	0.676	0.76	37.69	21.1	0.887	2901	27.98	21.06	0.965	2019	0.926
81618	2	19	3	29636.6	1.05	20.1	10	9.9	171	5	6.8	4.8	65.8	22.5	10	0.875	0.788	0.943	2.93	5.73	0.485	2018	20.47	2.68	0.325	1451	0.405
81619	2	18	1	13225.5	1.27	15.6	8	9.8	185	4	8	2.6	56.2	0.011	10	1.001	0.892	1.009	16.55	4.54	0.472	1937	17.75	7.51	0.285	1724	0.3785
81634	1	14	3	64077.6	5	21.3	10	9.9	112	4.8	6.8	5.3	57.7	0.024	5	0.811	0.888	0.957	10.61	11.08	1.324	3580	15.05	5.86	1.033	2135	1.1785
81638	2	15	1	9777.12	0.92	21.7	11.44	9.568	157.86	4.35	7.28	5.05	60.9	0.011	5	0.996	0.869	0.952	15.39	7.67	0.38	1067	23.57	8.74	0.531	2604	0.4555
81639	2	13	4	12066	0.98	16.3	7	9.9	153	4.4	6.6	4.2	19.1	0.392	1	0.94	0.863	0.967	6.39	2.71	0.291	2267	25.67	7.51	1.183	5031	0.737
81649	2	19	1	25646.7	3.28	26.5	8	9.7	169	3.9	6.9	4.8	36.3	0.378	10	1.101	1.001	1.134	13.4	9.26	0.894	4868	6.53	8.14	1.583	2654	1.2385
81650	1	9	1	9719.39	0.95	21.6	11.44	9.568	157.86	4.35	7.28	5.05	67.8	0.011	5	0.649	0.718	0.866	17.72	15.56	1.094	8495	18.41	7.61	0.945	3167	1.0195
81653	1	14	1	11125.4	2.017	51.9	11	9.2	135	4.7	7.6	7	48.6	0.034	5	0.912	0.959	0.987	7.63	4.38	0.386	1703	5.14	2.68	0.484	1307	0.435
81656	1	14	5	11293.7	0	19.8	10	9.7	193	5.4	6.8	3.7	77.9	0.166	10	0.661	0.846	0.902	32.5	18.33	0.613	1405	11.8	8.45	0.882	3372	0.7475
81663	2	9	1	11048.5	0.52	15	11.44	9.568	157.86	4.35	7.28	5.05	60.6	0.011	7	0.711	0.676	0.819	10.28	8.47	1.37	2885	18.38	10.74	1.013	4674	1.1915
81667	2	19	4	12639.7	1.58	21.9	10	9.5	183	4.6	7.2	4.5	60.4	10.2	10	1.126	0.912	1.063	24.26	20.79	0.921	3354	21.31	17.92	0.861	2437	0.891
81676	2	14	2	9837.39	0.2	31.3	6	10	119	3.3	7.4	4.9	57.8	0.156	1	1.156	1.044	1.159	7.67	3.59	0.846	1015	37.74	23.5	0.696	3558	0.771
81678	1	17	4	12626.3	0.67	31.4	15	10.1	192	3.6	7.5	6.7	42.5	1.32	10	1.134	1.157	1.207	18.91	19.52	1.242	5203	16.16	12.42	1.888	4234	1.565
81680	2	18	1	15573.1	2.54	16.8	5	9.1	143	4.2	7.1	3.9	52.4	16.2	10	0.829	0.779	0.928	25.37	7.75	0.95	2844	7.69	4.87	0.685	2078	0.8175
81685	1	12	3	52578	5	17.4	8	9.7	133	5.5	7.6	6.1	81.8	0.252	7	0.78	0.851	0.931	29.27	5.09	0.475	4294	11.54	8.37	0.697	2574	0.586
81687	1	13	1	11081.1	0.68	25.3	12	9.8	150	4.3	7.3	5.9	50.9	0.06	2	1.077	1.038	1.151	1.51	1.93	0.388	1046	18.51	9.1	0.953	3999	0.6705
81689	2	18	3	27741.2	1.27	43.5	12	9.6	207	4.2	7.2	4.9	38.2	0.023	10	0.996	0.943	1.02	6.91	2.74	0.605	1337	5.66	4.36	0.424	1782	0.5145
81691	1	9	3	34985.5	5	16.6	11.44	9.568	157.86	4.35	7.28	5.05	78	0.011	7	0.682	0.674	0.804	38.01	16.36	1.261	5196	30.64	20.99	1.497	5567	1.379
81692	2	17	4	13479.7	3.03	25	11	9.4	170	5	6.7	3.7	72.5	0.457	10	1.313	1.146	1.278	14.86	12.75	0.509	2470	8.41	6	0.573	3399	0.541
81705	1	9	3	57189.7	4.84	14.3	11.44	9.568	157.86	4.35	7.28	5.05	57.94	5.07	7	0.581	0.62	0.737	19.7	8.22	0.867	3024	16.43	10.42	1.263	3831	1.065
81713	2	16	4	12001.6	0.72	22.5	12	9.1	169	5.1	6.8	3.4	18.3	0.058	10	0.99	0.883	0.956	4.65	2.75	0.338	1193	6.29	5.85	0.337	1551	0.3375
81724	1	10	4	7036.05	0.57	13.8	11.44	9.568	157.86	4.35	7.28	5.05	67.9	0.049	3	0.815	0.699	0.83	9.16	6.22	0.62	3084	21.98	6.1	0.863	1978	0.7415
81727	1	9	1	25917.9	2.5	19	11.44	9.568	157.86	4.35	7.28	5.05	53.3	0.011	7	0.737	0.755	0.913	8.34	5.59	0.7	2166	12.43	10.21	0.468	1638	0.584
81730	2	11	1	11465.8	1.27	27.5	11.44	9.568	157.86	4.35	7.28	5.05	57.94	5.07	5	0.792	0.8	0.861	10.09	7.65	0.718	1990	10.21	6.12	0.798	3339	0.758
81734	1	10	1	16894.7	3.5	14.2	11.44	9.568	157.86	4.35	7.28	5.05	57.94	5.07	7	0.549	0.615	0.704	10.88	10.88	0.624	2061	17.32	12.6	0.524	3360	0.574
81735	2	12	1	16316.3	1.91	17.8	15	9.5	201	4.9	7.8	5.1	52.8	0.011	2	0.966	0.802	0.895	13.15	11.65	0.546	1594	12.34	10.97	0.711	2774	0.6285
81738	2	15	1	16694.2	1.38	24.5	10	9.5	160	4.8	7.3	4.5	33.3	0.038	0	0.954	0.824	0.972	2.49	2.59	0.211	701	3.55	3.74	0.595	609	0.403
81745	1	16	4	13644.1	1.62	27.3	9	10	121	4.3	7.2	7.2	32.1	0.087	10	0.993	1.072	1.148	5.53	2.58	0.196	1713	10.96	12.59	0.643	3646	0.4195
81746	2	8	4	9131.75	3.72	17.8	11.44	9.568	157.86	4.35	7.28	5.05	56.9	0.011	7	0.718	0.669	0.811	15.58	12.68	2.614	2882	9.5	9.46	0.924	3017	1.769
81751	2	17	1	9901.28	0.65	23.6	6	9.3	127	4.2	7.2	1.7	43.2	0.078	10	0.918	0.873	0.986	2.19	2.44	0.295	1119	24.1	21.02	0.826	2497	0.5605
81754	2	16	4	11144.4	0.75	30.1	6	9.5	135	3.9	7.1	5.3	26.8	2.79	10	1.15	0.971	1.102	6.43	5.05	0.48	2154	4.36	3.07	0.304	1662	0.392
81759	1	9	4	8013.08	0.68	16.5	11.44	9.568	157.86	4.35	7.28	5.05	46.9	1.28	7	0.623	0.621	0.719	11.49	11.98	0.795	4365	6.01	6.78	0.495	1320	0.645
81765	1	17	2	18410.3	2.017	22	16	9.4	111	3.8	7.3	8.4	63.5	0.03	10	0.932	0.999	1.061	6.31	4.62	0.589	1856	12.02	12.09	0.827	3039	0.708
81775	1	17	3	91194.9	5	23.9	14	10.2	143	3.2	7.2	6.4	77.3	0.037	10	1.258	1.062	1.153	9.24	10.66	1.198	5382	13.39	14.15	1.33	6163	1.264
81782	1	17	5	7618.4	1.27	21	11.44	9.568	157.86	4.35	7.28	5.05	57.94	5.07	10	0.928	0.984	1.112	9.85	18.88	1.392	3647	23.85	28.12	2.677	6584	2.0345
81790	2	8	5	10024.9	5	14.6	11.44	9.568	157.86	4.35	7.28	5.05	57.94	5.07	4	0.593	0.54	0.661	8.47	7.11	0.791	1141	7.92	7.99	0.538	2319	0.6645
81799	1	10	5	13040.3	0.83	23.2	11.44	9.568	157.86	4.35	7.28	5.05	36.2	0.107	4	0.833	0.87	0.925	9.76	7.04	0.669	2165	8.14	8.33	0.818	2268	0.7435
81803	1	18	5	8335.81	0	19.8	18	9.7	152	4.3	7.5	7	67	0.011	10	0.787	0.947	1.029	20.62	11.98	1.503	5055	10.15	10.51	0.689	2556	1.096
81808	2	18	1	12926.9	2.87	25.8	12	9.6	160	5.3	8	5.9	47.3	0.016	10	1.07	0.976	1.062	9.86	8.45	0.794	4560	7.64	4.51	0.823	1385	0.8085
81810	1	11	5	10753	1.43	19	11.44	9.568	157.86	4.35	7.28	5.05	83.7	1.65	7	0.746	0.76	0.821	3.58	1.73	0.5	1168	11.85	10.1	0.46	2024	0.48
81839	1	13	2	13065.6	2.017	30.9	11	10	155	4.6	7	5.5	58.7	0.486	2	0.968	0.956	1.027	20.39	8.2	1.388	3693	11.28	10.54	0.43	2177	0.909
81841	2	11	3	54373.8	5	17.8	11.44	9.568	157.86	4.35	7.28	5.05	65.7	0.011	7	0.828	0.798	0.906	12.12	6.53	0.671	2257	11.38	6.75	0.76	2936	0.7155
81843	1	19	3	58072	3.13	21.5	14	9.6	162	3.9	7.1	5.8	78.5	0.011	10	1.016	1.031	1.142	12.58	13.2	1.033	4290	15.94	13.38	1.081	5066	1.057
81846	2	19	1	9834.06	0.28	20.3	8	9.3	205	4.1	8.1	5.1	35.5	45.3	10	0.979	0.875	1.026	24.93	6.3	1.064	3008	11.77	17.02	1.079	3952	1.0715
81853	1	17	5	6686.53	1.81	28.5	12	9.4	162	3.6	7	6	60.4	0.05	10	1.014	0.999	1.1	20.98	7.06	1.222	5885	22.74	18.65	1.745	6642	1.4835
81864	1	17	3	15855	1.09	19.3	9	9.9	136	4.9	7.6	6.1	69.7	0.441	10	0.851	0.882	0.995	11.97	18.29	0.88	2969	13.63	10.97	1.194	4863	1.037
81869	2	9	2	16695.2	0.83	19.8	11.44	9.568	157.86	4.35	7.28	5.05	78.8	0.036	7	0.748	0.729	0.813	28.2	11.63	0.894	4815	10.5	6.65	0.558	2765	0.726
81881	1	9	1	22239.6	2.9	25.5	11.44	9.568	157.86	4.35	7.28	5.05	64.5	0.011	4	0.724	0.761	0.875	4.59	7.93	0.637	2269	8.67	12.78	0.609	1928	0.623
81883	1	19	3	22860.2	0.88	29.1	8	9.9	150	3.7	7.4	6.4	62.2	0.011	10	0.896	0.96	1.031	46.95	45.5	1.086	2359	54.47	45.36	0.951	3719	1.0185
81892	1	16	3	50410.8	1.01	21.8	11.44	9.568	157.86	4.35	7.28	5.05	57.94	5.07	10	0.835	0.894	0.972	3.7	4.49	0.637	2261	5.42	4.25	0.374	1532	0.5055
81905	1	15	4	15005.1	2.94	29.8	7	9.6	179	5.1	7.2	5.2	59.9	0.065	5	0.981	0.985	1.054	14.51	8.36	1.021	2761	20.38	17.04	1.363	5852	1.192
81906	1	8	1	12139.5	3.22	21.5	11.44	9.568	157.86	4.35	7.28	5.05	51.3	0.132	7	0.683	0.723	0.855	25.91	20.46	1.628	5582	35.82	12.93	1.26	4843	1.444
81907	1	13	4	18658.7	1.07	18.8	9	9.7	134	5.5	7	3.7	25.8	0.158	6	0.764	0.845	0.954	21.78	8.83	1.17	2920	10.25	11.37	0.821	2911	0.9955
81913	2	18	1	13817.1	0	31.1	11	9.1	160	3.5	7.1	4.3	41.1	0.011	10	0.966	0.996	1.092	12.78	17.21	1.601	3761	2.31	1.76	0.269	639	0.935
81914	1	15	5	11875.9	4.61	20.9	12	10.2	135	4	7.4	5.3	82	0.064	5	0.906	0.99	1.106	18.68	8.04	1.049	2708	12.51	10.09	1.151	3747	1.1
81921	2	14	4	12556.6	0.18	22.4	10	9.6	147	3.9	6.7	5.7	65.5	4.51	7	0.911	0.858	1.031	3.86	5.05	0.441	1295	9.22	9.51	0.66	2791	0.5505
81922	2	9	3	20944.9	1.07	30.6	11.44	9.568	157.86	4.35	7.28	5.05	74.5	1.69	7	0.678	0.703	0.797	23.13	12.93	1.318	5835	7.97	5.2	0.643	3514	0.9805
81924	2	10	1	14330.7	0.76	19.4	11.44	9.568	157.86	4.35	7.28	5.05	62.3	0.016	7	0.787	0.728	0.851	4.35	6.35	0.718	1936	11.67	8.52	0.866	2066	0.792
81926	1	12	3	33959.4	1.77	22.5	8	9.6	140	4.6	6.8	5	63.1	0.348	1	0.744	0.789	0.882	7.26	14.17	1.212	4527	13.39	5.42	0.946	3498	1.079
81929	2	15	1	17687.5	1.05	28.2	12	9.6	157	4.1	7	4.3	28.3	0.011	1	0.973	0.881	0.986	6.19	3.67	0.575	2110	4.43	4.47	0.506	1956	0.5405
81930	1	18	2	17951.2	0.89	41.9	9	9.4	166	4	7.2	7.3	67.8	0.019	10	1.164	1.2	1.308	11.05	5.31	0.984	2893	12.23	17.53	1.14	3594	1.062
81943	2	13	5	9619.57	5	22.3	8	9.6	166	4	7.8	4.9	68.5	0.011	6	0.835	0.793	0.86	16.19	10.41	1.294	3114	13.42	4.03	0.604	1534	0.949
81951	1	14	1	15814.1	3.79	18.2	18	9.4	133	4.7	6.8	5.3	71	0.011	5	0.861	0.846	0.924	13.15	8.45	0.633	4239	12.39	10.7	1.036	3118	0.8345
81960	1	17	5	12028.7	5	19.5	10	9.6	160	5.3	7.4	6.6	33.1	0.015	10	0.94	0.91	1.007	16.22	9.55	1.681	4775	10.06	5.54	0.915	2821	1.298
81961	2	13	3	18052	0.91	29.9	12	9.568	246	5.4	7.3	4.9	58.4	3.51	5	0.817	0.844	0.935	12.59	9.9	0.454	1733	11.65	19	0.93	3970	0.692
82008	2	9	1	11796.5	0	25.7	11.44	9.568	157.86	4.35	7.28	5.05	60	1.17	7	0.663	0.756	0.833	12.02	6.69	0.657	3151	4.88	1.68	0.389	3687	0.523
82014	1	12	3	35206.4	1.28	21.3	10	10.1	145	4.4	6.9	6	61.6	0.054	4	0.697	0.786	0.857	6.31	4.79	0.485	1920	27.42	18.87	1.043	5038	0.764
82018	1	11	4	11878.7	0.85	20.5	11.44	9.568	157.86	4.35	7.28	5.05	63.6	0.016	5	0.667	0.711	0.846	18.34	21.15	1.178	4173	14.42	8.27	0.588	2384	0.883
82032	1	8	4	7826.33	0.48	17.4	11.44	9.568	157.86	4.35	7.28	5.05	59.7	5.29	7	0.672	0.644	0.775	9.99	8.56	0.517	3909	11.43	6.98	0.379	2259	0.448
82034	1	13	2	23055.4	1.43	23.3	16	9.4	149	5	7.1	5.4	44.5	0.015	2	0.753	0.845	0.936	26.98	27.88	2.034	9183	7.16	8.74	0.648	2098	1.341
82036	1	17	2	20122.1	1.19	22.7	6	9.5	174	3.9	7	6.2	70	0.034	10	1.008	0.906	1.022	4.39	3.17	0.531	2024	19.48	16.9	0.988	4073	0.7595
82042	1	17	4	15495.6	1.55	25.8	12	9.5	153	5.2	7.2	6.2	31.9	0.177	10	1.159	0.996	1.138	7.9	6.13	0.601	2947	7.45	4.8	0.726	1789	0.6635
82050	2	19	2	13516.7	2.017	21.3	6	9.6	166	4.3	6.8	4.4	77	3.52	10	0.851	0.845	0.931	10.19	8.38	1.212	3655	14.95	15.07	1.411	3711	1.3115
82054	1	8	1	17944.9	0.19	16.4	11.44	9.568	157.86	4.35	7.28	5.05	81.7	0.026	7	0.717	0.639	0.785	16.25	14.19	1.022	3724	37.05	21.38	1.498	5772	1.26
82069	1	10	4	8620.91	2.53	17.3	11.44	9.568	157.86	4.35	7.28	5.05	73.5	0.011	5	0.651	0.758	0.866	10.06	4.26	1.116	1616	16.73	9.56	1.236	2765	1.176
82071	2	16	3	30976.9	1.78	35.6	9	9.1	226	3.6	7.8	8.3	82.2	0.694	10	1.05	0.987	1.069	2.71	7.62	0.748	486	4.76	2.82	0.386	791	0.567
82072	1	14	3	26309.3	0.67	21.2	12	9.5	139	5.5	7.4	6	85.3	0.108	2	0.883	0.87	0.958	12.87	6.68	1.104	2907	13.64	12.47	1.361	3627	1.2325
82078	1	8	1	18182	1.05	19.9	11.44	9.568	157.86	4.35	7.28	5.05	57.94	5.07	7	0.54	0.602	0.685	11.25	9.53	0.874	3399	9.53	21.07	0.797	4882	0.8355
82088	2	19	4	14868.9	0.51	22.7	11.44	9.568	157.86	4.35	7.28	5.05	57.94	5.07	10	1.032	1.006	1.191	20.75	21.13	0.814	5423	29.63	23.61	1.4	4141	1.107
82096	1	16	4	12121.3	1.27	23.5	12	9.5	146	3.7	6.7	3.8	63.5	0.011	10	1.112	1.085	1.178	7	2.98	0.474	1207	8.61	4.89	0.881	3014	0.6775
82104	1	17	3	49253.4	4.64	19.9	8	10.3	155	4	7.4	6.4	47.2	0.023	10	0.817	0.814	0.967	9.25	7.4	0.724	2638	21.16	11.9	1.212	5729	0.968
82109	1	19	3	36323.5	0.7	27.9	8	9.7	149	3.7	7.1	7.7	93.9	0.122	10	0.998	0.951	0.994	9.77	14.61	0.509	4256	9.01	13.63	0.568	2653	0.5385
82114	2	14	4	17235.1	2.25	28.3	8	9.4	125	4.1	7.5	3.8	42.3	0.011	3	1.362	1.008	1.147	15.35	12.49	0.737	2948	25.56	22.28	1.084	3068	0.9105
82116	2	18	1	10625.4	1.52	46.7	10	9.5	197	4.6	7.6	4.6	50.4	0.046	10	1.091	0.99	1.167	63.03	53.96	1.091	3428	15	3.77	0.668	1132	0.8795
82119	1	9	4	10166.1	1.68	18.7	11.44	9.568	157.86	4.35	7.28	5.05	60.8	0.069	7	0.748	0.768	0.929	13.05	9.65	0.554	2197	10.6	21.41	0.547	2427	0.5505
82122	1	12	3	50517	2.66	19.2	10	9.6	149	4.1	7.2	5	62.4	0.168	4	0.73	0.777	0.859	10.28	7.79	1.489	2587	18.14	24.7	0.944	5798	1.2165
82123	2	15	5	34452.3	0.9	21.1	14	9.5	159	4.2	6.5	4.2	50.6	0.197	3	0.948	0.898	1.02	17.19	11.17	0.941	3377	16.57	14.95	0.938	6649	0.9395
82132	1	8	1	9946.27	0.63	23.5	11.44	9.568	157.86	4.35	7.28	5.05	44.4	0.011	4	0.559	0.642	0.738	10.17	7.53	0.439	1472	10.58	7.21	0.609	2657	0.524
82137	1	17	1	22702.1	1.26	27.6	16	9.5	134	4.5	6.9	4.8	40.4	0.016	10	0.938	0.989	1.136	9.52	7.4	1.33	2224	2.64	2.86	0.425	1347	0.8775
82141	2	12	5	7165.1	3.09	19.4	9	9.8	203	6.3	7.9	4.8	60.3	0.011	3	0.87	0.786	0.856	24.16	14.19	1.842	5957	9.6	4.35	0.605	2419	1.2235
82142	1	10	3	42808.7	1.26	16.8	11.44	9.568	157.86	4.35	7.28	5.05	57.94	5.07	6	0.722	0.699	0.83	6.83	7.47	0.9	1559	21.63	18.07	0.761	3326	0.8305
82145	2	8	3	36486.6	3.26	15.6	11.44	9.568	157.86	4.35	7.28	5.05	119	0.011	7	0.605	0.556	0.66	8.97	8.94	0.695	1463	15.68	14.35	0.74	3346	0.7175
82154	2	12	3	48744.7	3.96	14.4	11	9.4	170	4.8	6.5	5.5	74.4	0.011	1	0.675	0.645	0.709	22.15	25.82	1.392	2953	5.91	6.81	0.595	2845	0.9935
82174	1	10	5	10751.6	0	14.6	11.44	9.568	157.86	4.35	7.28	5.05	85.7	0.063	0	0.691	0.713	0.777	28.67	21.76	0.698	2321	40.25	10.96	1.702	2563	1.2
82175	1	9	3	42162.1	0.9	15	11.44	9.568	157.86	4.35	7.28	5.05	67.3	0.327	7	0.577	0.601	0.738	10.05	4.42	0.7	3749	18.79	18.06	0.979	4736	0.8395
82179	2	16	5	8995.22	3.22	22.1	10	10	142	5.4	6.9	4.1	47.3	0.011	10	1.196	0.974	1.127	8.03	5	0.787	4856	19.99	15.1	1.254	4057	1.0205
82198	2	17	3	27100.5	2.017	25.8	14	9.9	143	3.8	7.8	5.6	76.5	0.019	10	1.156	1.006	1.113	7.06	4.77	0.504	1980	11.88	11.02	1.549	2725	1.0265
82199	2	19	1	11881.7	2.97	31.1	7	9.4	175	3.1	7.3	4.5	45.6	0.13	10	1.25	1.112	1.228	4.16	4.08	0.778	1628	8.29	6.97	1.348	6637	1.063
82202	2	10	3	40009	1.01	19.6	11.44	9.568	157.86	4.35	7.28	5.05	70	0.992	4	0.622	0.664	0.719	6.65	5.16	0.39	1759	9.63	6.29	1.122	1951	0.756
82214	2	9	1	14145.9	1.27	21.9	11.44	9.568	157.86	4.35	7.28	5.05	55	0.037	2	0.588	0.636	0.735	7.27	4.64	0.838	2311	11.71	9.94	0.523	1763	0.6805
82215	2	9	5	11909.2	1.43	25.4	11.44	9.568	157.86	4.35	7.28	5.05	51.7	0.595	3	0.779	0.704	0.777	7.87	5.44	1.071	2317	9.02	7.21	0.603	2381	0.837
82228	1	12	3	74253.9	2.59	19.6	12	10	129	4.5	6.6	5.7	67.5	0.064	5	0.808	0.926	0.986	8.61	11.04	0.361	1958	4.13	3.45	0.329	2091	0.345
82229	1	16	3	24399.9	1.2	28	12	9.7	123	4.3	7.4	6	78.2	1.37	10	1.117	0.981	1.062	8.44	9.05	0.544	1861	13.53	11.4	0.678	3254	0.611
82232	1	15	1	19252.8	2.36	19.7	12	9.7	129	4.4	7.1	4.6	59.8	0.017	6	1.016	1.029	1.111	14.96	7.4	0.678	3788	20.19	9.31	1.118	5325	0.898
82240	2	17	3	77759.2	3.56	27.9	8	9.5	155	4.6	7	5.2	66.2	0.034	10	0.91	0.828	0.927	8.37	7.9	0.957	4602	18.79	7.81	0.981	4738	0.969
82246	1	17	3	86436.3	2.1	17.5	9	9.7	117	4.2	7.6	4.2	81.4	0.011	10	1.12	1.036	1.128	18.81	15.28	0.887	4768	42.83	16.77	1.935	5092	1.411
82248	2	15	3	70208.8	3.82	30.9	10	9.2	144	4.7	6.8	6.8	65.8	2.56	5	1.043	0.992	1.125	9.42	10.69	0.634	2720	9.11	8.3	0.561	2228	0.5975
82251	1	10	1	14134.7	0.43	18.3	11.44	9.568	157.86	4.35	7.28	5.05	75.3	2.06	7	0.65	0.657	0.777	8.1	10.36	0.527	2506	5.98	7.65	0.433	1488	0.48
82253	2	19	4	22496.1	1.76	21.3	14	9.8	208	4.5	7.8	4.3	51.3	0.03	10	1.017	0.922	1.039	5.51	5.22	0.698	2887	11.11	5.1	0.632	4126	0.665
82260	1	9	3	43806.6	1.39	14.8	11.44	9.568	157.86	4.35	7.28	5.05	68.9	0.011	7	0.548	0.559	0.678	18.32	8.44	1.155	1171	33.99	19.1	1.049	2902	1.102
82263	2	9	4	10124.7	1.31	19.1	11.44	9.568	157.86	4.35	7.28	5.05	81.9	0.011	1	0.816	0.802	0.909	11.75	9.76	1.07	4645	13.78	6.8	1.368	2516	1.219
82265	1	8	3	40257.9	5	15.9	11.44	9.568	157.86	4.35	7.28	5.05	81	0.011	7	0.557	0.549	0.666	8.77	5.7	0.682	2090	19.68	18.23	1.311	2332	0.9965
82279	2	13	4	7180.52	2.017	20.2	7	9.8	204	4.9	7.4	3.8	34.6	0.011	0	0.846	0.854	0.938	8.48	6.99	0.683	1880	9.49	5.82	1.14	1326	0.9115
82284	2	8	3	55888.3	5	13.5	11.44	9.568	157.86	4.35	7.28	5.05	109	0.011	7	0.629	0.596	0.679	7.2	10.31	0.72	2745	7.01	11.42	0.835	3235	0.7775
82286	2	14	3	76540.7	3.13	24.1	10	9.8	146	4.4	7.1	3.8	47.1	0.011	5	1.029	0.923	1.03	18.44	9.56	0.98	3955	13.34	14.69	0.929	4316	0.9545
82287	2	19	2	14645	0.35	28.4	12	10	143	4.7	7.7	4.4	22.6	0.101	10	1.043	0.875	1.011	9.03	6.54	0.791	3988	6.18	2.74	0.44	1636	0.6155
82294	1	8	5	10346.7	0.16	15.5	11.44	9.568	157.86	4.35	7.28	5.05	39.3	3.78	7	0.53	0.518	0.675	3.88	4.58	0.539	1100	8.32	8.11	0.65	1661	0.5945
82299	2	8	1	13635.2	0.76	19.3	11.44	9.568	157.86	4.35	7.28	5.05	59.9	0.147	7	0.663	0.674	0.761	8.91	5.99	0.848	1999	32.02	33.23	1.894	7382	1.371
82302	2	16	5	27288.2	1.13	25.2	11	9.7	154	4.1	7.1	4.1	60.4	0.09	10	0.948	0.859	0.963	3.87	3.42	0.42	1616	29.48	20.61	1.897	4508	1.1585
82305	1	8	3	27717.5	1.28	28.2	11.44	9.568	157.86	4.35	7.28	5.05	58.7	0.046	7	0.641	0.708	0.782	9.69	8.82	0.799	2488	31.62	17.79	1.326	4280	1.0625
82311	1	17	4	12090.9	1.45	25	17	9.3	140	4.3	7	5.3	64.2	0.042	10	1.065	1.166	1.272	34.41	21.75	3.474	9285	59.74	30.41	0.954	2981	2.214
82314	1	13	2	24050.3	0.67	16.7	8	9.5	177	4.6	6.8	3.6	81.2	0.015	6	0.791	0.85	0.93	11.11	9.86	0.38	1579	0.39	0.29	0.04	140	0.21
82326	1	10	3	43606.8	2.05	22.3	11.44	9.568	157.86	4.35	7.28	5.05	44.7	0.011	2	0.702	0.685	0.82	14.66	9.94	1.138	3463	31.36	22.58	1.589	4122	1.3635
82331	1	16	5	11286.7	2.017	22.9	7	9.6	122	3.3	7.5	4.9	48.3	0.019	10	1.051	0.989	1.08	10.18	8.63	1.049	2161	7.48	6.52	0.622	2018	0.8355
82349	2	11	3	17647.4	1.27	21.1	11.44	9.568	157.86	4.35	7.28	5.05	66.5	0.06	7	0.77	0.759	0.881	4.65	5.69	0.701	3520	17.54	21.33	0.659	5559	0.68
82358	1	13	5	19125.9	0.91	24.6	12	9.7	173	5.5	7	5.1	53.9	0.045	5	0.882	1.067	1.13	22.41	15.67	0.705	2830	44.28	33.42	1.257	8352	0.981
82373	2	16	3	56168.2	4.3	20.9	15	9.8	145	4.3	7.3	5.6	54.1	0.011	10	1.059	0.883	1.013	6.37	6.13	0.54	2754	10.58	9.8	0.55	2938	0.545
82374	1	9	2	19961.6	1.99	18.9	11.44	9.568	157.86	4.35	7.28	5.05	71.5	0.051	3	0.679	0.663	0.774	14.78	10.14	1.675	1914	30.72	24.24	1.843	3266	1.759
82377	1	19	4	15702.2	1.36	21	11.44	9.568	157.86	4.35	7.28	5.05	57.94	5.07	10	1.133	1.056	1.223	13.16	9.66	0.996	4001	9.12	9.89	0.498	2386	0.747
82378	1	17	5	11890.7	0	19.9	13	9.6	113	3.9	7	6.3	38.9	4.56	10	0.956	0.856	0.976	7.54	5.36	1.137	2007	8.83	5.98	0.663	2283	0.9
82394	1	18	1	15634.3	2.017	25.3	10	9.5	138	4.3	7.1	5.7	50.3	0.043	10	1.027	0.991	1.131	33.62	6.2	0.768	3345	18.78	24.9	2.231	4219	1.4995
82396	1	19	3	22500.4	1.63	19.9	7	9.3	147	4	7	4.6	34.6	304	10	0.972	0.878	0.965	7.58	2.75	0.541	2001	11.51	5.97	0.878	3395	0.7095
82400	1	16	4	14481	0.92	23	10	10	134	4.7	6.2	3.8	43.4	0.916	10	1.273	1.267	1.341	28.22	15.1	1.525	5603	6.79	7.1	0.611	2344	1.068
82408	1	18	3	18819.1	0.59	27.9	14	9.7	142	4.2	7	5.9	82	382	10	1.033	0.996	1.139	17.72	19.08	1.11	4616	7.16	11.25	0.66	3141	0.885
82411	1	10	2	11714.6	0.96	23	11.44	9.568	157.86	4.35	7.28	5.05	39.6	0.011	4	0.564	0.701	0.786	14.48	7.59	1.09	3831	12.59	10.7	1.136	3495	1.113
82418	1	16	3	61658.7	1.92	19.1	10	10	153	3.8	7	4	90	0.044	10	1.061	1.137	1.273	21.08	22.21	1.65	4264	37.08	25.17	2.862	5831	2.256
82422	2	10	5	8243.69	5	14.2	11.44	9.568	157.86	4.35	7.28	5.05	45.5	0.011	5	0.634	0.634	0.754	8.25	4.84	0.688	2310	15.78	6.77	1.192	2681	0.94
82443	1	11	4	7785.84	0.35	23.1	11.44	9.568	157.86	4.35	7.28	5.05	30.4	0.148	7	0.726	0.793	0.843	14.61	16.74	0.582	1980	5.84	3.96	0.518	1792	0.55
82447	2	15	5	7851.93	4.53	23.2	7	9.3	137	3.5	6.6	4.1	54.3	0.011	0	1.048	1.023	1.154	10.32	5.22	0.707	2470	22.9	18.1	1.16	2479	0.9335
82457	1	10	1	25651.7	0.35	20.8	11.44	9.568	157.86	4.35	7.28	5.05	38.4	0.028	7	0.593	0.69	0.81	10.2	6.54	0.849	3435	11.23	10.4	1.402	3982	1.1255
82468	1	11	5	9072.39	2.94	16.5	11.44	9.568	157.86	4.35	7.28	5.05	53.8	0.011	7	0.682	0.689	0.774	25	14.83	1.318	5410	8.23	7.74	0.802	3497	1.06
82470	1	13	4	11560.6	1.09	39.5	9	9.4	135	5.1	7	7.2	39.6	0.031	3	1.018	1	1.078	22.55	11.54	1.079	5581	25.16	17.94	1.302	5647	1.1905
82472	1	13	3	58452.3	5	18.8	10	9.8	144	4.8	6.8	5.5	61.8	0.011	5	0.765	0.874	0.952	14.68	8.52	0.389	2130	30.65	20.87	1.765	2691	1.077
82478	1	12	1	14430.8	0.36	22	8	9.8	149	4.5	7.7	5.6	73	0.011	5	0.582	0.726	0.797	53.89	27.74	1.523	3702	35.16	20.57	1.118	3493	1.3205
82480	1	12	3	55076.5	2.22	16.5	15	9.9	217	5.2	7.3	3.7	52.5	0.095	7	0.662	0.739	0.877	38.15	21.18	1.001	4669	16.72	19.95	1.738	6242	1.3695
82493	2	9	3	46129.6	1.68	21.1	11.44	9.568	157.86	4.35	7.28	5.05	69.3	0.011	3	0.68	0.717	0.83	18.24	15.27	0.427	1696	9.19	2.18	0.303	1819	0.365
82494	2	19	1	9894.96	2.017	45.5	9	9.2	160	3.4	7.2	6.9	47.1	0.011	10	1.019	0.956	1.144	10.41	8.29	0.573	2652	13.54	5.92	1.833	2427	1.203
82497	2	11	1	16287.6	3.82	21.9	11.44	9.568	157.86	4.35	7.28	5.05	25.1	0.021	4	0.772	0.762	0.842	7.66	5.29	0.828	2609	30.62	7.94	1.086	2060	0.957
82502	2	16	3	23732.9	1.59	41.3	10	9.4	157	4.6	7.6	6.8	35.9	1.23	10	1.108	0.984	1.083	16.11	13.52	0.781	4227	13.84	11.34	0.664	2179	0.7225
82503	2	16	4	19086.6	1.52	25.8	8	9.7	169	3.8	7.6	2.7	15.1	2.19	10	0.915	0.922	1.046	23.74	19.96	0.949	3878	21.03	16.22	0.425	2178	0.687
82505	1	8	3	28362	1.01	14.2	11.44	9.568	157.86	4.35	7.28	5.05	107	0.037	7	0.612	0.532	0.65	8.7	6.47	0.982	1989	16.81	10.41	1.078	4421	1.03
82515	1	11	5	14697.2	4.25	16.9	11.44	9.568	157.86	4.35	7.28	5.05	66	0.011	7	0.672	0.7	0.832	15.57	6.06	0.575	4563	12.63	3.94	0.955	2500	0.765
82522	1	15	2	14050.1	1.34	18.4	8	9.4	140	4.2	7.4	4.9	63.4	0.011	0	1.01	0.962	1.035	20.94	11.63	1.044	1348	21.74	11.01	0.664	2792	0.854
82528	1	15	2	23499.3	4.19	20.1	9	9.7	151	5.7	8	4.2	59.1	0.011	3	1.045	0.942	1.034	17.71	18.61	1.377	2981	40.5	27.91	1.448	4009	1.4125
82532	1	16	5	11890.7	0.02	21.7	14	9.9	159	5.1	7.9	6.2	75.4	2.66	10	0.803	0.88	0.966	33.72	20.35	2.542	6672	20.26	8.84	1.365	3484	1.9535
82544	1	9	1	16665.4	0.63	19.4	11.44	9.568	157.86	4.35	7.28	5.05	67.9	0.02	7	0.77	0.766	0.912	23.62	13.97	1.64	4442	11.54	7.43	0.848	2398	1.244
82545	1	8	2	19377.6	2.05	15.3	11.44	9.568	157.86	4.35	7.28	5.05	56.6	0.028	7	0.536	0.537	0.675	13.86	12.66	0.771	1352	9.05	6.17	0.746	980	0.7585
82578	2	11	3	54267.5	5	18.4	11.44	9.568	157.86	4.35	7.28	5.05	74.7	0.017	6	0.815	0.789	0.901	25.34	21.53	1.587	6631	14.14	13.55	0.867	3754	1.227
82581	1	17	2	21612.7	1.53	30	10	10.2	247	4.8	7.6	6.7	50.9	2.21	10	1.362	1.238	1.369	46.44	20.75	1.51	3965	11.05	11.28	1.061	4361	1.2855
82593	1	9	4	7283.82	3.96	15.4	11.44	9.568	157.86	4.35	7.28	5.05	54.6	0.011	3	0.722	0.709	0.805	18.92	15.52	0.708	2228	5.09	7.07	0.514	3112	0.611
82595	1	18	3	27866.2	0.42	33.1	11	9.7	195	2.6	7.6	6.9	31.3	1.9	10	0.961	1.009	1.117	9.81	6.87	0.764	2106	16.03	15.26	0.874	2935	0.819
82606	1	10	1	9862.21	0.72	21.4	11.44	9.568	157.86	4.35	7.28	5.05	49.4	0.011	7	0.719	0.811	0.958	20.74	7.22	1.4	2621	13.9	10.17	1.069	2959	1.2345
82613	1	19	4	16568.4	1.52	26.8	9	9.8	165	4	7.6	5.8	47.4	0.632	10	0.91	1.012	1.072	8.86	6.78	0.648	3224	5.49	4.38	0.277	1379	0.4625
82626	1	14	4	15918.7	3.24	24.9	6	9.7	158	5	7.1	4.9	48.1	0.093	7	0.875	0.959	1	11.62	7.59	0.981	3642	18.13	15.13	1.346	3228	1.1635
82628	2	14	5	8874.1	0.88	19.9	8	9.568	155	4.5	8	4.4	68.8	6.19	1	0.996	0.862	0.994	24.23	25.68	0.803	2693	29.24	23.22	0.594	2260	0.6985
82630	2	15	3	22822.2	2.017	22.2	14	9.4	139	5.1	7.4	4.2	94.5	0.18	7	0.867	0.792	0.954	7.93	6.81	0.556	2856	2.95	2.58	0.449	1247	0.5025
82631	2	10	1	13295.4	0.46	15.8	11.44	9.568	157.86	4.35	7.28	5.05	70.5	0.011	1	0.815	0.695	0.802	22.87	21.33	0.824	3173	13.7	7.4	0.884	3893	0.854
82633	1	15	3	26114.1	1.47	28.5	11	9.6	135	3.5	7.3	6.2	43.3	1.46	6	1.06	1.029	1.136	20.06	13.99	1.21	7661	3.98	4.33	0.746	2612	0.978
82639	1	16	4	18451.3	0.84	53.3	10	9.7	120	4.1	7.1	7.9	45.7	0.204	10	1.23	1.096	1.162	13.61	14.05	1.671	7282	3.45	5.54	0.338	1056	1.0045
82641	2	8	5	11846.7	3.5	14.8	11.44	9.568	157.86	4.35	7.28	5.05	92.4	0.019	7	0.557	0.521	0.612	9.13	6.12	0.76	3812	9.88	4.86	1.157	1975	0.9585
82647	2	10	4	13231.1	2.18	18.9	11.44	9.568	157.86	4.35	7.28	5.05	59	0.029	7	0.945	0.815	0.913	16.3	9.65	0.87	5411	15.55	18.14	1.945	4235	1.4075
82654	2	18	2	17567.8	1.84	24.2	11	9.1	159	3.4	7.3	3.4	73.3	0.017	10	1.138	1.018	1.134	16.73	6.5	0.921	3068	25.72	6.17	0.771	1966	0.846
82656	1	12	3	82902.4	5	17.2	10	9.8	159	5	6.9	5.8	82	0.011	6	0.671	0.712	0.834	14.07	9.2	1.344	2726	7.01	6.19	0.67	1160	1.007
82673	2	16	4	17823.5	5	25.8	8	9.2	101	3.3	7.6	3.9	33.6	0.011	10	1.207	1.052	1.257	21.15	8.82	1.185	3791	11.37	7.73	1.383	3320	1.284
82694	2	8	1	11960.5	2.017	16.2	11.44	9.568	157.86	4.35	7.28	5.05	67	0.011	7	0.568	0.521	0.613	5.38	4.97	0.393	1456	17.15	10.09	0.705	1156	0.549
82697	2	18	5	7851.93	5	18.8	15	9.4	174	3.8	7.3	4.7	36.1	0.025	10	1.168	0.933	1.121	13.09	16.94	0.714	3683	4.15	4.96	0.969	1534	0.8415
82713	1	16	4	16134.7	1.61	36.9	7	9.6	170	4.6	7.9	6.3	35.6	0.222	10	0.943	1.005	1.079	14.55	7.7	0.883	3482	14.96	14.8	1.514	4251	1.1985
82714	2	14	1	17211.8	1.65	16.8	8	9.8	128	4.1	7.6	4.7	69.8	0.011	3	0.841	0.803	0.927	10.01	9.47	1.317	2620	14.51	8.48	1.738	2515	1.5275
82716	2	19	1	14645	1.14	31.9	8	9.9	170	3.5	7.3	2.9	51.8	0.011	10	1.093	0.91	1.056	17.34	10.78	1.08	5629	14.31	12.88	1.198	4011	1.139
82717	1	14	4	13205.2	5	23.8	5	9.3	143	5.1	7.6	4.9	79	0.011	3	0.991	1.05	1.154	24.65	7.81	1.733	4470	45.05	37.67	0.985	4094	1.359
82726	2	16	4	11416.5	2.39	23.4	7	9.8	144	4.2	7.6	4.8	25.9	0.015	10	0.949	0.831	0.918	13.72	6.75	0.992	2994	10.34	8.63	1.367	3191	1.1795
82728	2	18	1	11681	2.017	17	9	9.8	163	4.7	7	4.4	65.3	0.017	10	0.93	0.85	0.966	16.82	15.3	1.05	3411	10.22	6.23	0.666	2227	0.858
82730	2	14	5	11647.4	1.22	18.6	12	9.4	178	4.6	6.7	3.4	30.6	0.029	0	0.829	0.841	0.987	8.83	7.38	0.969	2928	10.27	10.66	0.696	1856	0.8325
82763	2	12	3	57790.5	2.31	21.3	12	9.6	163	5.1	6.8	2.7	53.3	0.011	1	0.818	0.784	0.872	9.02	6.86	0.497	2259	10.27	10.33	0.644	2615	0.5705
82768	2	9	4	8437.05	1.45	18.8	11.44	9.568	157.86	4.35	7.28	5.05	57.94	5.07	7	0.777	0.796	0.912	14.65	9.07	0.805	3738	14.31	11.01	0.813	3453	0.809
82774	2	19	4	22146.4	0.26	29.2	8	10	194	3.4	7.3	3.2	38	0.011	10	0.841	0.83	0.935	14.11	10.96	0.945	2738	9.46	20	1.192	2488	1.0685
82781	2	17	1	22936.8	3.82	38.8	8	9.4	108	4.1	7.6	7.2	71.5	174	10	0.96	0.951	1.05	10.77	5.84	1.567	1880	5.74	4.1	0.589	1379	1.078
82789	1	9	4	8291.08	1.54	15.5	11.44	9.568	157.86	4.35	7.28	5.05	78	0.142	7	0.661	0.66	0.733	19.18	18.31	1.603	4794	22.55	18.06	0.544	2274	1.0735
82797	2	18	1	16799.8	2.017	21.1	4	9.5	211	4.6	6	4.1	34.7	0.049	10	1.023	0.896	1.076	20.16	12.96	0.763	3064	9.96	12.96	0.799	4175	0.781
82804	1	11	5	10881.5	1.84	30.4	11.44	9.568	157.86	4.35	7.28	5.05	44.9	0.101	2	0.655	0.823	0.911	18.12	9.33	1.235	4932	10.94	6.39	1.138	2724	1.1865
82817	2	16	5	10509.2	5	17.3	11.44	9.568	157.86	4.35	7.28	5.05	57.94	5.07	10	0.982	0.887	1.027	10.41	19.07	0.672	4365	12.81	5.7	0.532	2775	0.602
82824	1	16	3	66780.7	2.24	23.2	13	9.8	134	4.5	7.6	5.3	115	0.011	10	1.017	1.136	1.245	12.39	12.91	0.906	2606	88.22	44.92	2.815	10049	1.8605
82834	2	12	5	9682.44	5	18.5	7	9.8	131	4.2	7.1	1.9	73.9	0.028	1	0.884	0.851	1.089	20.55	13.2	1.712	3047	21.72	11.51	1.391	3375	1.5515
82843	2	14	4	11061	2.63	18	11.44	9.568	157.86	4.35	7.28	5.05	57.94	5.07	5	0.954	0.817	0.947	7.31	6.45	1.665	836	8.58	7.4	0.822	2164	1.2435
82848	2	18	5	62943.7	3.37	29.3	12	8.7	148	3.9	6.9	5.9	44.2	0.016	10	1.16	1.007	1.147	13.48	5.74	0.92	2647	11.27	7.1	1.14	2803	1.03
82885	1	10	4	7577.28	0.72	16.1	11.44	9.568	157.86	4.35	7.28	5.05	54.4	0.049	5	0.747	0.742	0.848	6.48	3.62	0.465	1698	13.16	6.47	0.37	1112	0.4175
82891	1	11	2	9888.41	0.2	21	11.44	9.568	157.86	4.35	7.28	5.05	58.9	0.123	7	0.676	0.769	0.873	14.05	14.51	1.057	4631	16.43	7.7	0.826	2361	0.9415
82912	2	10	3	38727.9	3.17	17.4	11.44	9.568	157.86	4.35	7.28	5.05	53.1	0.011	4	0.768	0.716	0.786	13.74	10.3	0.861	4411	11.48	6.67	1.203	2602	1.032
82930	2	14	5	8051.2	5	30.4	9	9.5	166	4.6	7	4.4	39.7	0.025	6	1.043	0.948	1.024	17.03	6.53	1.046	1530	18.56	7.13	0.988	1529	1.017
82942	1	12	3	80604.1	1.92	21.6	15	9.5	138	5.1	6.9	5.4	76.4	0.011	5	0.698	0.737	0.826	15.7	16.34	0.723	2835	17.34	13.2	1.536	5860	1.1295
82958	1	11	1	15478.6	1.45	26.7	11.44	9.568	157.86	4.35	7.28	5.05	76.7	0.045	7	0.658	0.76	0.847	18.62	12.19	0.932	2950	5.04	12.55	0.482	1987	0.707
82977	2	10	5	10794.8	3.45	18.3	11.44	9.568	157.86	4.35	7.28	5.05	57.94	5.07	7	0.714	0.704	0.793	6.93	6.91	0.659	2277	19.09	14.6	0.952	2021	0.8055
82980	2	12	4	15124.2	5	24.1	9	9.2	146	4.4	7	3.9	26.4	0.011	3	1.084	1.005	1.113	28.54	16.6	1.126	4755	9.92	4.8	0.648	2565	0.887
82984	2	12	1	9669.24	0.68	29.7	5	9.9	153	3.8	7.2	4.6	55.2	0.131	5	0.813	0.865	0.982	4.64	3.15	0.609	1499	1.88	0.77	0.283	301	0.446
82986	1	15	5	10868.4	0.16	16.8	6	9.5	127	3.5	7.1	4	16.6	3.14	2	0.746	0.674	0.778	4.47	4.51	0.849	1471	6.12	6.78	0.504	1596	0.6765
82991	2	16	4	10885.9	2.53	30.6	10	9.5	113	4	7.1	6	42.6	0.017	10	1.096	1.004	1.127	12.01	7.07	1.629	4093	14.98	9.39	1.248	1830	1.4385
82993	2	8	4	11201.8	1.02	15.8	11.44	9.568	157.86	4.35	7.28	5.05	52.4	0.053	5	0.633	0.638	0.735	6.93	6.48	0.647	1636	11.46	8.08	0.805	2440	0.726
83012	2	12	5	7603.36	2.9	16.9	9	9.568	189	5.1	6.7	5.6	52.3	0.011	2	0.898	0.795	0.908	10.6	4.07	0.785	1952	12.96	9.13	0.846	3598	0.8155
83017	2	17	1	12321.5	0.72	26.6	10	9.5	151	3.8	6.8	3.1	79.5	0.029	10	1.145	0.992	1.129	33.37	8.73	1.36	3759	34.23	8.31	1.026	5628	1.193
83021	2	15	1	10786.5	1.22	26.3	9	9.5	135	3.8	7.2	4.1	53.1	0.011	0	1.064	0.953	1.122	8.62	9.82	0.958	5064	29.64	27.86	0.872	2168	0.915
83024	2	13	2	11718	5	17.3	8	9.8	129	4.4	6.6	4.6	82	0.913	7	0.697	0.745	0.833	12.62	13.87	1.407	4109	15.54	19.07	1.851	6758	1.629
83025	2	15	4	17178	2.15	27.1	7	9.7	108	4.4	7.3	5.1	38.5	0.056	1	1.252	1.097	1.236	4.63	0.52	0.349	450	2.07	1.27	0.159	371	0.254
83035	1	9	2	12361.3	0.36	19.4	11.44	9.568	157.86	4.35	7.28	5.05	46.1	0.038	7	0.767	0.613	0.752	17.69	15.67	1.678	2469	31.08	21.73	0.755	2683	1.2165
83036	2	17	1	12898.1	0.7	22.4	8	9.4	164	3.1	7.1	3.6	63.2	0.011	10	1.018	0.899	1.037	8.53	4.61	1.01	1641	15.07	11.45	0.693	2020	0.8515
83038	1	12	3	42404.9	3.17	20.8	8	10.2	159	6.3	6.4	5.9	70.2	0.011	3	0.94	0.899	0.975	16.38	8.26	1.17	3260	23.96	11.58	1.262	5459	1.216
83039	1	19	3	17855.2	1.09	16.2	12	9.3	136	3.7	6.6	5.2	30.3	0.011	10	0.8	0.801	0.882	10.32	13.97	0.825	1975	9.32	13.86	0.652	2337	0.7385
83040	2	11	4	14321	0.03	21.7	11.44	9.568	157.86	4.35	7.28	5.05	36.8	1.8	7	0.844	0.731	0.84	15.83	18.36	1.151	6001	30.02	10.84	1.558	6466	1.3545
83044	1	14	4	12357.4	4.55	17.7	11.44	9.568	157.86	4.35	7.28	5.05	57.94	5.07	6	0.827	0.853	0.925	2.3	2.52	0.33	2859	1.5	1.36	0.174	890	0.252
83051	1	13	4	11484.9	1.53	17.1	11.44	9.568	157.86	4.35	7.28	5.05	57.94	5.07	3	0.677	0.857	0.909	22.45	13.62	1.549	6322	12.33	9.8	0.707	3552	1.128
83054	1	12	3	58072	5	17.5	11.44	9.568	157.86	4.35	7.28	5.05	57.94	5.07	7	0.717	0.788	0.872	13.85	16.17	1.578	3466	6.54	5.2	0.479	2218	1.0285
83055	2	10	4	8254.66	0.75	20.2	11.44	9.568	157.86	4.35	7.28	5.05	24.3	1.7	1	0.781	0.755	0.857	18.39	3.94	0.699	2261	22.3	8.17	1.154	5274	0.9265
83056	2	16	1	11204.6	2.017	19.3	10	9.3	133	4.3	7.4	3.6	57.1	0.015	10	0.992	0.923	1.038	9.03	4.76	0.691	2249	9.27	8.07	1.071	2567	0.881
83060	2	15	3	69147.7	3.63	17.3	13	10	160	4	7.9	3.9	70	0.011	5	0.782	0.795	0.884	8.94	8.12	0.681	2319	8.34	7.89	0.562	2046	0.6215
83062	1	14	1	25091.4	1.43	21.6	11.44	9.568	157.86	4.35	7.28	5.05	57.94	5.07	2	0.868	0.87	0.922	11.21	10.15	0.897	2533	14.32	10.88	0.881	3902	0.889
83071	2	10	3	39977.2	4.72	16.2	11.44	9.568	157.86	4.35	7.28	5.05	80.3	0.011	4	0.84	0.676	0.781	13.1	8.1	1.26	3034	12.48	9.61	1.534	2718	1.397
83077	2	8	5	8304.21	1.68	21.1	11.44	9.568	157.86	4.35	7.28	5.05	69.7	0.132	7	0.762	0.725	0.851	16.27	8.31	0.816	2291	8.34	5.61	0.653	3104	0.7345
83085	1	18	5	8335.81	0	21.4	11	9.1	175	3.8	7.4	5.9	46.3	0.011	10	0.901	0.933	1.015	11.1	15.07	0.839	2938	35.46	24.21	1.667	6162	1.253
83093	1	16	1	14804	0.63	23.6	9	9.6	132	5.2	7.2	5.4	47.5	19.4	10	1.173	1.05	1.13	23.65	12.51	0.93	4249	27.95	13.77	1.562	5269	1.246
83102	1	11	1	17779.2	1.05	30.3	11.44	9.568	157.86	4.35	7.28	5.05	31.8	0.011	5	0.62	0.742	0.8	13.83	9.55	0.919	3424	25.81	21.45	1.869	6490	1.394
83113	2	8	3	65796.3	3.26	16.4	11.44	9.568	157.86	4.35	7.28	5.05	54.6	0.011	7	0.714	0.639	0.748	20.48	5.95	1.372	4002	10.67	5.29	0.563	3154	0.9675
83121	2	14	5	10467.3	2.73	14.3	10	9.7	159	4.7	7	3.7	50.8	0.022	5	0.836	0.712	0.833	6.74	3.14	0.824	1534	11.11	5.27	0.797	2203	0.8105
83133	2	10	4	11256.1	1.28	15.4	11.44	9.568	157.86	4.35	7.28	5.05	44.3	0.026	5	0.803	0.756	0.855	13.8	8.23	1.174	1721	14.69	10.19	1.146	4208	1.16
83134	2	13	3	25734.9	0.11	24.8	12	9.6	164	3.7	7.4	3.5	46.6	0.113	0	1.06	0.88	0.962	18.26	12.84	1.232	5808	12.27	6.91	0.803	2714	1.0175
83139	1	16	3	51411.7	5	19.8	13	9.9	123	5.5	7	5.2	53.2	0.011	10	0.767	0.855	0.926	17.94	7.69	0.851	2878	15.61	4.35	0.573	2004	0.712
83145	1	16	3	61781.6	3.1	18.6	12	9.8	122	4	6.8	6	69.8	0.034	10	1.006	0.898	0.992	9.72	11.57	1.063	5572	12.86	7.73	0.676	3503	0.8695
83156	2	13	5	14887.6	2.017	20	8	9.7	141	4.4	7.9	5.6	64.7	0.135	5	0.998	0.778	0.945	13.02	9.42	1.186	3808	11.69	10.17	1.028	2392	1.107
83162	2	19	3	48744.7	3.96	22.9	11	9.5	154	4.7	6.7	5.9	73.9	0.011	10	0.977	0.877	0.962	31.18	28.07	1.706	2996	13.81	10.17	1.281	4148	1.4935
83168	1	8	5	14913.3	1.25	15.2	11.44	9.568	157.86	4.35	7.28	5.05	72.8	0.011	2	0.672	0.585	0.72	7.56	6.29	1.137	3666	9.98	12.1	1.355	3414	1.246
83176	2	9	4	8336.96	0.76	20.9	11.44	9.568	157.86	4.35	7.28	5.05	24.1	0.028	7	0.759	0.725	0.818	8.99	6.19	0.517	1702	11.39	9.54	0.576	1545	0.5465
83185	2	17	3	61651.9	4.88	21.5	12	9.6	162	4.9	6.8	4	116	0.011	10	1.086	0.905	1.057	8.24	12.32	1.601	2277	10.76	8.2	0.811	2780	1.206
83188	1	18	3	71522.1	3.13	18.5	11.44	9.568	157.86	4.35	7.28	5.05	48.3	0.193	10	0.964	0.868	1.012	7.07	4.21	0.534	2898	7.26	3.87	0.392	1728	0.463
83199	2	9	3	53001.1	2.24	18.7	11.44	9.568	157.86	4.35	7.28	5.05	76.9	0.011	7	0.629	0.634	0.749	13.63	7.19	0.779	2975	15.9	6.01	0.902	1852	0.8405
83200	1	12	1	15814.1	3.79	17.7	11	10	154	5.2	7.4	4.1	64.7	0.011	5	0.646	0.67	0.74	3.96	3.99	0.427	2126	11.33	7.84	0.735	2522	0.581
83204	1	11	3	13828.3	0.67	14.7	11.44	9.568	157.86	4.35	7.28	5.05	57.94	5.07	7	0.688	0.64	0.738	25.31	29.96	1.796	5088	28.41	20.19	1.604	5191	1.7
83211	1	13	3	93179.3	3.1	20	10	9.3	111	4.7	8	4.2	94.7	0.032	5	1.145	1.043	1.121	12.29	4.11	0.413	1357	18.79	12.54	0.428	2209	0.4205
83213	1	10	2	14721	0.35	25.3	11.44	9.568	157.86	4.35	7.28	5.05	39.8	0.135	5	0.648	0.75	0.852	14.6	13.41	1.249	4256	8	7.36	0.588	3402	0.9185
83227	1	15	1	10120	2.69	26.1	11	9.8	190	5.5	7.7	5.8	76	0.011	7	0.826	0.925	1.006	21.17	21.84	0.593	2289	17.82	14.07	0.589	2397	0.591
83229	1	10	4	10786.5	0.61	27.5	11.44	9.568	157.86	4.35	7.28	5.05	52.1	1.49	0	0.682	0.743	0.82	49.96	7.51	0.59	4100	38.46	11.7	0.76	3119	0.675
83257	2	9	1	17501.6	3.33	15	11.44	9.568	157.86	4.35	7.28	5.05	80.9	0.011	0	0.677	0.594	0.696	11.7	10.42	0.763	2872	15.39	11.16	1.517	3923	1.14
83259	1	15	4	14276.4	0.56	20.1	7	10	182	5.2	7.6	3.7	35.8	0.956	1	0.791	0.874	0.928	21.23	20.17	1.354	6583	19.65	21.05	1.349	4542	1.3515
83267	1	13	2	21029	4.88	19.3	10	9.8	156	5.4	7.8	5.7	57.1	0.011	3	0.918	0.908	1.001	16.24	13.04	1.492	3911	25.61	12.82	2.174	4016	1.833
83270	1	18	5	8335.81	0.35	24.6	14	9.4	130	4.4	7.8	6.4	32.8	0.011	10	1.076	1.059	1.178	22.72	14.92	1.359	7089	10.46	7.91	0.718	3667	1.0385
83273	2	10	5	22852.6	1.15	17.8	11.44	9.568	157.86	4.35	7.28	5.05	52.6	0.16	7	0.621	0.605	0.678	10.03	4.3	0.949	1499	14.38	4.59	0.536	1797	0.7425
83274	2	10	4	10192.5	2.37	20.9	11.44	9.568	157.86	4.35	7.28	5.05	74.5	0.011	4	0.708	0.788	0.862	44.37	14.8	1.477	7085	9.28	4.23	0.608	1862	1.0425
83275	1	17	1	19840.4	2.11	24.1	12	9.8	181	4	7.2	6.2	77	0.011	10	1.238	1.159	1.237	22.21	11.36	1.514	6534	17.57	18.52	1.011	5702	1.2625
83288	2	9	5	11423	3.92	21	11.44	9.568	157.86	4.35	7.28	5.05	42.2	0.058	5	0.806	0.807	0.949	10.34	6.7	0.526	1612	8.78	8.55	1.059	3296	0.7925
83293	2	10	1	8946.62	0.63	20.6	11.44	9.568	157.86	4.35	7.28	5.05	64	0.023	7	0.64	0.68	0.754	14.23	15	1.076	3169	16.49	13.61	1.232	5658	1.154
83295	2	14	2	17558.3	1.19	26.8	8	9.8	174	4.3	7.5	5.6	53.3	0.011	4	0.922	0.901	1.029	15.76	5.47	0.423	1847	17.45	9.83	1.036	3392	0.7295
83303	1	10	1	12362.1	1.3	21.2	11.44	9.568	157.86	4.35	7.28	5.05	63.3	0.016	7	0.694	0.76	0.857	5.36	4.69	0.522	1556	12.51	15	0.937	3523	0.7295
83307	2	10	3	60943.8	2.55	24.6	11.44	9.568	157.86	4.35	7.28	5.05	62.6	0.018	1	0.691	0.725	0.806	24.51	17.86	4.495	3686	14.27	10.44	1.587	4102	3.041
83318	1	15	1	24842	2.23	27.6	7	9.5	123	4.1	7	3.7	32.6	0.034	7	1.317	1.194	1.283	13	7.08	0.998	5590	8.92	6.68	0.815	3098	0.9065
83325	2	13	3	26632.6	1.01	16.6	7	10	163	4	7	4.7	52.8	0.18	5	0.955	0.799	0.866	5.12	3.47	0.356	1088	12.85	7.15	1.125	3187	0.7405
83331	1	18	1	19324.4	1.27	21.9	12	10.1	143	4.3	7.3	6.4	47	5.77	10	1.121	1.102	1.238	26.04	23.47	1.419	6938	12.06	12.34	1.054	2020	1.2365
83332	2	14	1	17702.8	0.78	31.6	11	9.5	125	5.1	7.3	4.3	51	0.011	2	1.041	1.016	1.122	16.53	2.81	0.522	1617	13.96	10.17	1.011	1988	0.7665
83335	1	12	4	11829.5	0.75	16.6	5	9.8	129	5.9	7.4	3.9	34.8	1.45	1	0.778	0.755	0.825	7.3	4.52	0.658	1566	20.69	7.55	1.311	2135	0.9845
83339	1	12	2	14050.1	1.34	18.4	5	9.3	160	4.7	6.6	4.5	35.3	0.018	2	0.678	0.691	0.799	10.76	6.9	0.331	5041	17.11	14.72	1.049	4475	0.69
83344	1	15	5	12653.2	3.93	24.3	10	9.4	162	5.1	6.3	4.8	31.4	0.011	10	0.77	0.853	0.946	33.24	15.19	1.649	3493	17.67	10.79	0.972	3812	1.3105
83349	2	18	4	19891.9	2.2	20.3	7	9.6	156	4.1	7.3	4	25.8	19.7	10	1.128	0.956	1.123	4.39	8.1	0.554	1632	11.76	8.41	1.142	2861	0.848
83350	1	15	1	22125.3	0.61	36.1	7	9.7	141	3.6	7.3	1.5	53.1	0.026	7	1.003	1.142	1.228	13.66	8.56	0.912	3896	17.48	14.76	1.428	4953	1.17
83355	1	15	4	14509.4	3.82	24.4	12	9.6	181	4.6	7	5.4	70.9	0.011	2	1.014	0.972	1.054	35.55	13.33	0.695	3458	14.8	5.46	0.534	2450	0.6145
83370	2	9	1	15232.9	1.43	21.6	11.44	9.568	157.86	4.35	7.28	5.05	71.8	0.049	4	0.678	0.722	0.821	11.86	6.64	0.562	3012	17.24	7.52	0.919	2413	0.7405
83371	1	15	3	91646.2	1.68	26.3	14	9.7	208	5.2	7.1	7.4	52.8	60.4	6	1.079	1.067	1.159	8.06	10.79	0.833	3983	9.25	12.53	0.91	4304	0.8715
83373	1	15	4	16052.9	1.02	22.7	13	9.4	161	4.6	7.3	6.1	50.2	2.56	4	0.984	1.112	1.151	3.73	3.31	0.446	967	10.76	12.65	1.843	3786	1.1445
83383	2	12	3	70077.8	1.81	24	16	9.568	236	5	7.3	6.5	55.3	0.011	7	0.94	0.931	1.007	4.25	6.6	0.415	2426	5.6	6.7	0.428	1208	0.4215
83400	2	16	1	10861.2	2.017	23	7	9.7	165	4.9	7.6	3.6	56.1	0.011	10	0.914	0.866	0.963	25.95	16.15	1.254	4981	8.7	6.06	0.795	2575	1.0245
83405	2	11	5	33936.8	0.65	28	11.44	9.568	157.86	4.35	7.28	5.05	67.8	0.018	7	0.755	0.782	0.861	16.46	9.28	1.419	4318	6.41	7.11	0.507	2535	0.963
83407	2	15	4	11421.9	0.54	24.5	10	9.4	183	4.9	6.7	3.3	63.5	0.011	4	1.075	0.913	1.078	21.39	13.55	2.358	5597	12.69	7.54	0.77	3618	1.564
83413	2	10	4	8123.4	4.72	17.3	11.44	9.568	157.86	4.35	7.28	5.05	64.3	0.05	7	0.802	0.719	0.839	12.7	9.49	1.188	2755	12.67	11.43	0.687	1739	0.9375
83418	2	10	5	8243.69	5	17.7	11.44	9.568	157.86	4.35	7.28	5.05	76	0.026	4	0.813	0.682	0.794	16.24	21.21	1.634	5410	21.35	14.22	1.013	6707	1.3235
83440	2	13	5	11054.5	3.07	19.7	16	9.7	206	4.8	8.4	5.8	62.3	0.017	7	0.834	0.829	0.942	23.25	13.69	1.546	3849	25.88	13.92	0.768	3281	1.157
83451	1	16	2	14098.3	0.72	20.7	9	9.6	140	4.2	7	5.7	61.3	0.444	10	0.983	0.976	1.058	37.02	14.48	2.309	6320	35.21	21.31	1.79	5704	2.0495
83453	2	19	3	23627.3	0.61	21	12	9.6	201	3.4	7.3	3.9	78.1	0.64	10	1.053	0.933	1.095	7.1	4.9	0.624	3767	9.94	5.1	1.05	2851	0.837
83454	1	15	3	48796.6	3.17	20	9	9.6	145	5.5	7.1	6.1	40.8	0.011	0	0.862	0.845	0.91	22.11	13.19	1.564	6526	9.92	5.52	0.902	2945	1.233
83457	2	13	5	12729.3	1.25	16.4	11.44	9.568	157.86	4.35	7.28	5.05	54.6	0.011	2	1	0.869	0.974	3.29	3.83	0.411	1156	8.68	10.73	0.652	3563	0.5315
83458	2	11	3	19925	0.5	15.5	11.44	9.568	157.86	4.35	7.28	5.05	98	0.011	7	0.64	0.58	0.67	24.05	21.67	0.987	2465	26.25	21.69	1.672	3439	1.3295
83468	1	15	3	67032.9	1.91	20.4	14	9.2	140	4.3	6.7	7.4	51.9	4.91	5	0.902	0.883	0.939	23.62	17.85	1.597	5364	39.96	37.11	2.163	10233	1.88
83479	2	8	4	7792.62	0.02	13.5	11.44	9.568	157.86	4.35	7.28	5.05	70.5	2.37	7	0.589	0.523	0.627	24.22	9.89	0.821	4039	9.13	7.02	0.575	1885	0.698
83485	1	18	4	11911.8	1.04	19.7	10	10.3	121	4.3	8.1	4.2	73	74.5	10	0.98	1.003	1.117	7.68	6.43	0.809	2371	10.12	8.02	0.29	1037	0.5495
83490	1	8	1	16949.7	5	15	11.44	9.568	157.86	4.35	7.28	5.05	75.3	0.011	5	0.581	0.536	0.675	9.02	12.07	0.937	2728	8.39	5.33	1.03	2060	0.9835
83494	2	19	3	40090.8	2.52	30	9	9.4	281	3.9	7	5.1	52.6	0.016	10	1.208	0.97	1.136	11.67	8.22	1.611	3664	10.41	5.78	1.677	3033	1.644
83496	2	18	4	10172.1	1.37	23.8	11	9.5	176	4.2	6.8	4.3	22.6	0.046	10	0.919	0.894	1.02	10.04	10.39	1.271	2381	11.97	4.87	0.768	3091	1.0195
83502	2	8	1	17501.6	3.33	15.9	11.44	9.568	157.86	4.35	7.28	5.05	73.8	0.011	0	0.655	0.59	0.689	15.58	14.02	1.158	4135	24.5	15.4	1.338	4535	1.248
83512	1	9	1	20048	3.48	21.7	11.44	9.568	157.86	4.35	7.28	5.05	63.4	0.011	7	0.625	0.744	0.854	15.37	15.26	0.887	3326	19.36	17	0.97	3211	0.9285
83517	2	17	5	7851.93	5	19.6	10	9.8	173	4.4	6.9	6.4	85	0.02	10	1.01	0.947	1.067	20.18	14.48	0.702	3182	11.14	5.97	1.093	2210	0.8975
83519	1	19	3	29225	0.63	40.9	8	9.9	149	3.2	7.8	7.3	66.5	0.723	10	1.014	1.081	1.173	16.57	11.01	0.88	3739	14.98	6.72	0.349	3161	0.6145
83523	2	17	3	74137.7	3.58	20	13	9.5	151	4.3	7.6	3.7	81	0.045	10	1.024	0.889	0.954	10.64	7.6	0.858	3818	9.01	6.04	0.75	2930	0.804
83527	1	18	2	20495.8	0.36	25.8	11	10.1	187	4.9	7.9	7	52.9	0.025	10	0.854	0.83	0.942	28.42	11.33	2.173	5345	39.31	10.26	1.06	4338	1.6165
83531	1	15	4	13102.5	5	23.3	11.44	9.568	157.86	4.35	7.28	5.05	57.94	5.07	7	1.079	1.036	1.102	15.57	9.96	1.422	4171	17.91	15.7	1.202	5020	1.312
83548	1	10	3	43938.6	5	17.5	11.44	9.568	157.86	4.35	7.28	5.05	76	0.011	7	0.728	0.709	0.837	19.11	11.65	1.667	4370	18.37	11.82	1.422	3392	1.5445
83550	1	8	3	43606.8	2.05	21.1	11.44	9.568	157.86	4.35	7.28	5.05	58.9	0.011	7	0.668	0.691	0.815	14.39	11.84	1.211	3640	20.34	14.53	1.169	3316	1.19
83555	2	9	4	10113.6	0.43	16.5	11.44	9.568	157.86	4.35	7.28	5.05	57	3.3	7	0.82	0.763	0.852	8.92	4.97	0.429	1751	14.7	8.46	0.976	2710	0.7025
83559	1	14	5	11284.1	2.017	25.2	11.44	9.568	157.86	4.35	7.28	5.05	57.94	5.07	3	0.912	0.964	1.018	9.88	5.97	0.81	4092	9.46	5.21	0.553	2753	0.6815
83561	1	14	3	18819.1	0.59	20.5	14	10.1	142	5	7	7.7	60.9	134	2	0.844	0.762	0.87	11.75	11.34	0.879	3896	8.58	7.11	0.632	3600	0.7555
83564	2	15	1	14669.1	1.5	31.4	12	10	152	3.8	7.9	5.9	42.9	0.011	3	1.144	1.025	1.16	11.92	12.27	1.174	2970	4.67	6.18	0.585	1519	0.8795
83566	2	14	3	99139.5	4.3	16.6	11.44	9.568	157.86	4.35	7.28	5.05	57.94	5.07	10	0.698	0.693	0.753	17.53	9.37	1.084	4571	24.03	13.68	0.929	3348	1.0065
83574	1	19	5	10716.9	2.9	18.1	6	10.2	153	3.1	6.8	4.6	25.8	63.4	10	0.964	0.933	1.063	11.5	7.03	1.515	3012	6.43	4.42	0.576	713	1.0455
83577	2	10	3	20635.7	1.52	16	11.44	9.568	157.86	4.35	7.28	5.05	57.94	5.07	7	0.718	0.7	0.777	22.55	12.31	1.117	4489	5.45	5.39	1.032	2067	1.0745
83582	2	9	1	10665.9	0.63	21.2	11.44	9.568	157.86	4.35	7.28	5.05	27.8	0.026	7	0.685	0.714	0.836	18.17	10.62	0.96	2764	7.43	12.12	0.477	1618	0.7185
83587	2	11	4	9682.4	5	18.1	11.44	9.568	157.86	4.35	7.28	5.05	45.8	0.011	7	0.757	0.725	0.818	4.21	5.11	0.691	1605	5.88	7.27	0.361	2088	0.526
83591	2	16	5	9631.41	5	20.2	13	9.7	128	4.6	7.5	4.4	73.4	0.011	10	1.068	0.925	1.043	17.47	11.86	1.562	4672	11.04	10.55	1.496	2791	1.529
83610	1	18	3	19597.2	1.01	23.8	13	10.2	118	3.3	7.2	5.7	72.3	0.13	10	1.061	1.034	1.116	20.84	16.2	5.345	5352	11.56	14.32	1.026	4339	3.1855
83628	1	13	3	30741.6	0.61	36.4	7	9.3	151	4.3	6.5	7.4	66	0.011	1	0.974	1.05	1.108	7.13	8.71	0.754	1641	11.85	10.19	0.877	3455	0.8155
83631	2	9	1	10168.9	0.91	18.4	11.44	9.568	157.86	4.35	7.28	5.05	59.9	0.025	7	0.586	0.632	0.713	6.07	5.71	0.631	1434	11.86	11.55	1.056	2420	0.8435
83641	2	15	4	14603.9	2.04	19.2	11.44	9.568	157.86	4.35	7.28	5.05	50.3	5.07	6	1.09	0.912	1.031	10.7	5.01	0.662	2525	11.68	7.95	0.788	3224	0.725
83644	1	8	1	13047.2	1.27	19.3	11.44	9.568	157.86	4.35	7.28	5.05	64.7	0.011	7	0.735	0.671	0.786	15.84	11.86	1.098	2933	10.75	5.92	0.858	2598	0.978
83648	2	18	3	62146.8	5	20.5	8	9.3	201	4.3	6.8	4.1	124	0.011	10	1.103	0.879	1.031	9.78	5.87	3.153	1833	26.38	8.24	0.985	3357	2.069
83654	1	8	4	10114.2	2.45	19.5	11.44	9.568	157.86	4.35	7.28	5.05	52.9	1.55	7	0.659	0.674	0.755	42.3	29.13	2.233	9678	16.37	16.6	1.398	5602	1.8155
83659	1	19	1	10933.6	2.27	27.3	19	8.9	144	4.2	6.5	3.5	63.3	0.031	10	1.036	0.978	1.097	15.65	13.6	1.061	4472	28.72	28.71	3.943	7180	2.502
83666	1	13	4	14580.9	0.78	17.4	14	10	127	4.2	8	6.1	60.9	0.154	4	0.867	1.001	1.073	21.9	21.84	1.759	6313	50.33	52.22	1.418	7363	1.5885
83673	2	17	1	8111.9	2.1	29.1	8	9.7	184	3.4	7.4	7.3	40.2	0.011	10	1.148	0.953	1.066	4.96	3.35	0.326	2180	2.66	4.03	0.436	1509	0.381
83675	1	12	3	29225	0.63	34	12	10.3	214	4.9	7	6.9	27.3	1.03	3	0.769	0.773	0.861	18.17	12.77	0.688	3474	14.9	6.17	0.735	2553	0.7115
83677	2	18	1	11240.7	0.96	26.8	8	9.7	153	4.1	7	3.9	65.5	0.011	10	0.975	0.993	1.109	20.99	14.42	1.329	3840	18.04	8.23	1.119	5095	1.224
83679	2	14	4	12912.9	4.1	19.3	13	9.6	120	3.5	7.5	3.3	58.7	0.011	2	1.072	0.935	1.069	18.33	5.9	0.72	2186	10.91	6.66	0.743	1657	0.7315
83680	1	12	2	19025.7	0.42	30.2	8	8.9	123	5.9	6.6	6.6	37.4	0.089	5	0.838	0.967	1.032	35.61	21.9	1.731	11188	24.87	20.28	2.387	10795	2.059
83682	1	12	4	14436.3	1.47	35.3	6	9.6	174	4.8	7.1	5.2	64.7	0.853	3	0.807	0.848	0.913	17.29	12.07	1.103	2961	20.88	13.13	1.006	3073	1.0545
83691	1	12	1	16057.9	0.46	18.4	8	9.5	141	5.8	7.2	4.2	64.7	0.011	2	0.749	0.792	0.897	11.73	20.36	0.922	3844	14.77	14.29	1.918	3770	1.42
83693	2	13	3	72813.9	2.34	30.3	6	10	216	4.5	7.1	7.9	38.7	1.62	3	0.722	0.779	0.82	7.17	4.19	0.597	1641	8.33	6.07	0.53	2331	0.5635
83696	1	16	5	10182.6	0.83	28.5	15	9.6	125	4.2	7	6.7	54.2	18.2	10	1.258	1.158	1.25	33.36	10.15	1.291	4335	10.99	14.91	0.466	2192	0.8785
83716	1	17	3	50054.3	3.63	24.1	12	9.6	148	4.4	7.2	3.7	99.7	0.011	10	1.219	1.162	1.225	17.82	18.94	0.983	3878	13.36	20.82	0.681	3258	0.832
83731	1	11	5	9700.87	5	19.3	11.44	9.568	157.86	4.35	7.28	5.05	57.94	5.07	7	0.627	0.78	0.906	16.36	15.28	2.383	3629	18.47	9.24	1.057	2463	1.72
83738	2	11	1	9860.62	1.18	18.1	11.44	9.568	157.86	4.35	7.28	5.05	49.3	0.018	5	0.893	0.797	0.902	9.14	2.57	0.477	2847	12.93	15.91	0.595	3390	0.536
83738	2	11	1	9860.62	1.18	18.1	11.44	9.568	157.86	4.35	7.28	5.05	49.3	0.018	5	0.893	0.797	0.902	9.14	2.57	0.477	2847	12.93	15.91	0.595	3390	0.536
83738	2	11	1	9860.62	1.18	18.1	11.44	9.568	157.86	4.35	7.28	5.05	49.3	0.018	5	0.893	0.797	0.902	9.14	2.57	0.477	2847	12.93	15.91	0.595	3390	0.536
83738	2	11	1	9860.62	1.18	18.1	11.44	9.568	157.86	4.35	7.28	5.05	49.3	0.018	5	0.893	0.797	0.902	9.14	2.57	0.477	2847	12.93	15.91	0.595	3390	0.536
83745	2	15	3	25399.4	0.86	25	9	9.8	151	4.1	7.7	5.3	65.2	0.071	7	0.906	0.84	0.949	11.79	3.18	0.848	1338	17.29	10.59	1.164	3966	1.006
83745	2	15	3	25399.4	0.86	25	9	9.8	151	4.1	7.7	5.3	65.2	0.071	7	0.906	0.84	0.949	11.79	3.18	0.848	1338	17.29	10.59	1.164	3966	1.006
83745	2	15	3	25399.4	0.86	25	9	9.8	151	4.1	7.7	5.3	65.2	0.071	7	0.906	0.84	0.949	11.79	3.18	0.848	1338	17.29	10.59	1.164	3966	1.006
83745	2	15	3	25399.4	0.86	25	9	9.8	151	4.1	7.7	5.3	65.2	0.071	7	0.906	0.84	0.949	11.79	3.18	0.848	1338	17.29	10.59	1.164	3966	1.006
83749	2	17	3	63059.8	3.16	29	8	9.4	154	3.6	6.7	6.4	60.9	0.069	10	0.923	0.884	0.998	10.35	12.97	0.658	3844	11.61	10.06	0.295	1189	0.4765
83749	2	17	3	63059.8	3.16	29	8	9.4	154	3.6	6.7	6.4	60.9	0.069	10	0.923	0.884	0.998	10.35	12.97	0.658	3844	11.61	10.06	0.295	1189	0.4765
83749	2	17	3	63059.8	3.16	29	8	9.4	154	3.6	6.7	6.4	60.9	0.069	10	0.923	0.884	0.998	10.35	12.97	0.658	3844	11.61	10.06	0.295	1189	0.4765
83749	2	17	3	63059.8	3.16	29	8	9.4	154	3.6	6.7	6.4	60.9	0.069	10	0.923	0.884	0.998	10.35	12.97	0.658	3844	11.61	10.06	0.295	1189	0.4765
83753	1	15	4	14181.7	2.49	24.5	16	9.4	182	4.6	7.3	4.8	64.6	0.026	7	1.071	1.143	1.224	8.42	5.93	0.748	4615	16.53	16.85	0.897	3594	0.8225
83753	1	15	4	14181.7	2.49	24.5	16	9.4	182	4.6	7.3	4.8	64.6	0.026	7	1.071	1.143	1.224	8.42	5.93	0.748	4615	16.53	16.85	0.897	3594	0.8225
83753	1	15	4	14181.7	2.49	24.5	16	9.4	182	4.6	7.3	4.8	64.6	0.026	7	1.071	1.143	1.224	8.42	5.93	0.748	4615	16.53	16.85	0.897	3594	0.8225
83753	1	15	4	14181.7	2.49	24.5	16	9.4	182	4.6	7.3	4.8	64.6	0.026	7	1.071	1.143	1.224	8.42	5.93	0.748	4615	16.53	16.85	0.897	3594	0.8225
83756	1	16	3	46918.7	1.11	22.3	11.44	9.568	157.86	4.35	7.28	5.05	57.94	5.07	10	1.194	0.915	1.014	27.54	18.92	2.115	5897	23.76	11.5	1.159	3887	1.637
83756	1	16	3	46918.7	1.11	22.3	11.44	9.568	157.86	4.35	7.28	5.05	57.94	5.07	10	1.194	0.915	1.014	27.54	18.92	2.115	5897	23.76	11.5	1.159	3887	1.637
83756	1	16	3	46918.7	1.11	22.3	11.44	9.568	157.86	4.35	7.28	5.05	57.94	5.07	10	1.194	0.915	1.014	27.54	18.92	2.115	5897	23.76	11.5	1.159	3887	1.637
83756	1	16	3	46918.7	1.11	22.3	11.44	9.568	157.86	4.35	7.28	5.05	57.94	5.07	10	1.194	0.915	1.014	27.54	18.92	2.115	5897	23.76	11.5	1.159	3887	1.637
83759	2	19	1	19250.4	1.74	32.8	11.44	9.568	157.86	4.35	7.28	5.05	57.94	5.07	10	1.092	1.036	1.162	30.04	17.09	1.63	7789	15.05	11.27	1.478	5056	1.554
83759	2	19	1	19250.4	1.74	32.8	11.44	9.568	157.86	4.35	7.28	5.05	57.94	5.07	10	1.092	1.036	1.162	30.04	17.09	1.63	7789	15.05	11.27	1.478	5056	1.554
83759	2	19	1	19250.4	1.74	32.8	11.44	9.568	157.86	4.35	7.28	5.05	57.94	5.07	10	1.092	1.036	1.162	30.04	17.09	1.63	7789	15.05	11.27	1.478	5056	1.554
83759	2	19	1	19250.4	1.74	32.8	11.44	9.568	157.86	4.35	7.28	5.05	57.94	5.07	10	1.092	1.036	1.162	30.04	17.09	1.63	7789	15.05	11.27	1.478	5056	1.554
83768	2	15	3	23022.3	1.09	21	6	9.4	160	4.2	7.2	2.8	74	0.011	4	1	0.843	0.979	10.05	11.76	1.276	4925	10.46	8.64	0.294	2923	0.785
83768	2	15	3	23022.3	1.09	21	6	9.4	160	4.2	7.2	2.8	74	0.011	4	1	0.843	0.979	10.05	11.76	1.276	4925	10.46	8.64	0.294	2923	0.785
83768	2	15	3	23022.3	1.09	21	6	9.4	160	4.2	7.2	2.8	74	0.011	4	1	0.843	0.979	10.05	11.76	1.276	4925	10.46	8.64	0.294	2923	0.785
83768	2	15	3	23022.3	1.09	21	6	9.4	160	4.2	7.2	2.8	74	0.011	4	1	0.843	0.979	10.05	11.76	1.276	4925	10.46	8.64	0.294	2923	0.785
83770	1	15	4	15588.7	0.66	18.3	10	10.1	134	4.6	7.4	4.3	71.4	0.024	7	0.829	0.898	0.984	4.01	2.01	0.585	1055	13.27	15.68	0.688	3410	0.6365
83770	1	15	4	15588.7	0.66	18.3	10	10.1	134	4.6	7.4	4.3	71.4	0.024	7	0.829	0.898	0.984	4.01	2.01	0.585	1055	13.27	15.68	0.688	3410	0.6365
83770	1	15	4	15588.7	0.66	18.3	10	10.1	134	4.6	7.4	4.3	71.4	0.024	7	0.829	0.898	0.984	4.01	2.01	0.585	1055	13.27	15.68	0.688	3410	0.6365
83770	1	15	4	15588.7	0.66	18.3	10	10.1	134	4.6	7.4	4.3	71.4	0.024	7	0.829	0.898	0.984	4.01	2.01	0.585	1055	13.27	15.68	0.688	3410	0.6365
83774	2	13	3	73774.5	4.3	19.4	23	9.3	126	5.1	7.5	2.9	75.9	0.119	4	0.965	0.796	0.879	27.21	11.79	0.874	2998	11.73	8.16	0.753	4825	0.8135
83774	2	13	3	73774.5	4.3	19.4	23	9.3	126	5.1	7.5	2.9	75.9	0.119	4	0.965	0.796	0.879	27.21	11.79	0.874	2998	11.73	8.16	0.753	4825	0.8135
83774	2	13	3	73774.5	4.3	19.4	23	9.3	126	5.1	7.5	2.9	75.9	0.119	4	0.965	0.796	0.879	27.21	11.79	0.874	2998	11.73	8.16	0.753	4825	0.8135
83774	2	13	3	73774.5	4.3	19.4	23	9.3	126	5.1	7.5	2.9	75.9	0.119	4	0.965	0.796	0.879	27.21	11.79	0.874	2998	11.73	8.16	0.753	4825	0.8135
83778	1	16	2	18651.1	0.99	34.5	13	9.3	211	3.2	6.4	5.3	39.4	0.023	10	1.177	1.085	1.167	19.83	31.4	1.054	6203	12.27	20.39	1.281	2040	1.1675
83778	1	16	2	18651.1	0.99	34.5	13	9.3	211	3.2	6.4	5.3	39.4	0.023	10	1.177	1.085	1.167	19.83	31.4	1.054	6203	12.27	20.39	1.281	2040	1.1675
83778	1	16	2	18651.1	0.99	34.5	13	9.3	211	3.2	6.4	5.3	39.4	0.023	10	1.177	1.085	1.167	19.83	31.4	1.054	6203	12.27	20.39	1.281	2040	1.1675
83778	1	16	2	18651.1	0.99	34.5	13	9.3	211	3.2	6.4	5.3	39.4	0.023	10	1.177	1.085	1.167	19.83	31.4	1.054	6203	12.27	20.39	1.281	2040	1.1675
83807	2	10	1	9745.24	2.017	21	11.44	9.568	157.86	4.35	7.28	5.05	45.9	0.023	7	0.775	0.667	0.795	4.68	3.31	0.351	1231	9.94	10.92	0.842	3169	0.5965
83807	2	10	1	9745.24	2.017	21	11.44	9.568	157.86	4.35	7.28	5.05	45.9	0.023	7	0.775	0.667	0.795	4.68	3.31	0.351	1231	9.94	10.92	0.842	3169	0.5965
83807	2	10	1	9745.24	2.017	21	11.44	9.568	157.86	4.35	7.28	5.05	45.9	0.023	7	0.775	0.667	0.795	4.68	3.31	0.351	1231	9.94	10.92	0.842	3169	0.5965
83807	2	10	1	9745.24	2.017	21	11.44	9.568	157.86	4.35	7.28	5.05	45.9	0.023	7	0.775	0.667	0.795	4.68	3.31	0.351	1231	9.94	10.92	0.842	3169	0.5965
83815	2	15	4	14892.7	0.77	32	12	9.2	184	3.9	7.6	5.2	43.3	0.067	7	0.934	0.896	1.018	17.78	9.12	0.597	2462	32.24	17.22	1.259	5478	0.928
83815	2	15	4	14892.7	0.77	32	12	9.2	184	3.9	7.6	5.2	43.3	0.067	7	0.934	0.896	1.018	17.78	9.12	0.597	2462	32.24	17.22	1.259	5478	0.928
83815	2	15	4	14892.7	0.77	32	12	9.2	184	3.9	7.6	5.2	43.3	0.067	7	0.934	0.896	1.018	17.78	9.12	0.597	2462	32.24	17.22	1.259	5478	0.928
83815	2	15	4	14892.7	0.77	32	12	9.2	184	3.9	7.6	5.2	43.3	0.067	7	0.934	0.896	1.018	17.78	9.12	0.597	2462	32.24	17.22	1.259	5478	0.928
83819	2	16	3	36859.2	2.07	32.1	10	9.7	152	3.4	7.3	5.7	56.5	0.051	10	0.869	0.872	0.997	2.37	2.33	0.744	1399	5.49	5.19	0.429	3321	0.5865
83819	2	16	3	36859.2	2.07	32.1	10	9.7	152	3.4	7.3	5.7	56.5	0.051	10	0.869	0.872	0.997	2.37	2.33	0.744	1399	5.49	5.19	0.429	3321	0.5865
83819	2	16	3	36859.2	2.07	32.1	10	9.7	152	3.4	7.3	5.7	56.5	0.051	10	0.869	0.872	0.997	2.37	2.33	0.744	1399	5.49	5.19	0.429	3321	0.5865
83819	2	16	3	36859.2	2.07	32.1	10	9.7	152	3.4	7.3	5.7	56.5	0.051	10	0.869	0.872	0.997	2.37	2.33	0.744	1399	5.49	5.19	0.429	3321	0.5865
83830	1	15	4	13149.6	1.98	25.1	8	9.6	138	3.8	7.9	6.3	36.6	0.039	4	1.066	1.049	1.114	3.29	1.01	0.29	1560	5.68	3.82	0.411	1103	0.3505
83830	1	15	4	13149.6	1.98	25.1	8	9.6	138	3.8	7.9	6.3	36.6	0.039	4	1.066	1.049	1.114	3.29	1.01	0.29	1560	5.68	3.82	0.411	1103	0.3505
83830	1	15	4	13149.6	1.98	25.1	8	9.6	138	3.8	7.9	6.3	36.6	0.039	4	1.066	1.049	1.114	3.29	1.01	0.29	1560	5.68	3.82	0.411	1103	0.3505
83830	1	15	4	13149.6	1.98	25.1	8	9.6	138	3.8	7.9	6.3	36.6	0.039	4	1.066	1.049	1.114	3.29	1.01	0.29	1560	5.68	3.82	0.411	1103	0.3505
83831	2	15	5	37002.6	0.6	30.5	12	9.5	249	3.5	7.2	5.3	59.3	0.011	3	1.163	1.018	1.103	5.57	8.75	0.655	2388	4.64	4.95	0.292	1315	0.4735
83831	2	15	5	37002.6	0.6	30.5	12	9.5	249	3.5	7.2	5.3	59.3	0.011	3	1.163	1.018	1.103	5.57	8.75	0.655	2388	4.64	4.95	0.292	1315	0.4735
83831	2	15	5	37002.6	0.6	30.5	12	9.5	249	3.5	7.2	5.3	59.3	0.011	3	1.163	1.018	1.103	5.57	8.75	0.655	2388	4.64	4.95	0.292	1315	0.4735
83831	2	15	5	37002.6	0.6	30.5	12	9.5	249	3.5	7.2	5.3	59.3	0.011	3	1.163	1.018	1.103	5.57	8.75	0.655	2388	4.64	4.95	0.292	1315	0.4735
83833	1	14	3	26207	2.98	17.7	10	9.6	130	4.1	6.9	5.4	85	0.011	4	0.897	0.893	0.975	33.11	28.81	0.92	4561	12.37	16.46	0.836	3495	0.878
83833	1	14	3	26207	2.98	17.7	10	9.6	130	4.1	6.9	5.4	85	0.011	4	0.897	0.893	0.975	33.11	28.81	0.92	4561	12.37	16.46	0.836	3495	0.878
83833	1	14	3	26207	2.98	17.7	10	9.6	130	4.1	6.9	5.4	85	0.011	4	0.897	0.893	0.975	33.11	28.81	0.92	4561	12.37	16.46	0.836	3495	0.878
83833	1	14	3	26207	2.98	17.7	10	9.6	130	4.1	6.9	5.4	85	0.011	4	0.897	0.893	0.975	33.11	28.81	0.92	4561	12.37	16.46	0.836	3495	0.878
83835	2	13	4	15711	0.31	29.8	9	10	137	4.4	7.5	5.4	29.7	0.043	3	0.978	0.874	0.976	6.49	4.53	0.582	2286	3.4	3.26	0.432	686	0.507
83835	2	13	4	15711	0.31	29.8	9	10	137	4.4	7.5	5.4	29.7	0.043	3	0.978	0.874	0.976	6.49	4.53	0.582	2286	3.4	3.26	0.432	686	0.507
83835	2	13	4	15711	0.31	29.8	9	10	137	4.4	7.5	5.4	29.7	0.043	3	0.978	0.874	0.976	6.49	4.53	0.582	2286	3.4	3.26	0.432	686	0.507
83835	2	13	4	15711	0.31	29.8	9	10	137	4.4	7.5	5.4	29.7	0.043	3	0.978	0.874	0.976	6.49	4.53	0.582	2286	3.4	3.26	0.432	686	0.507
83836	2	18	1	10403.8	2.76	28	10	9.4	243	4.2	7.5	4.2	49.6	0.247	10	0.878	0.784	0.935	4.87	2.45	0.242	2268	7.29	2.66	0.554	2366	0.398
83836	2	18	1	10403.8	2.76	28	10	9.4	243	4.2	7.5	4.2	49.6	0.247	10	0.878	0.784	0.935	4.87	2.45	0.242	2268	7.29	2.66	0.554	2366	0.398
83836	2	18	1	10403.8	2.76	28	10	9.4	243	4.2	7.5	4.2	49.6	0.247	10	0.878	0.784	0.935	4.87	2.45	0.242	2268	7.29	2.66	0.554	2366	0.398
83836	2	18	1	10403.8	2.76	28	10	9.4	243	4.2	7.5	4.2	49.6	0.247	10	0.878	0.784	0.935	4.87	2.45	0.242	2268	7.29	2.66	0.554	2366	0.398
83838	2	8	1	10723.8	0.17	19.1	11.44	9.568	157.86	4.35	7.28	5.05	66.1	0.081	1	0.576	0.592	0.724	6.98	2.47	0.382	1433	8.86	13.59	0.819	1557	0.6005
83838	2	8	1	10723.8	0.17	19.1	11.44	9.568	157.86	4.35	7.28	5.05	66.1	0.081	1	0.576	0.592	0.724	6.98	2.47	0.382	1433	8.86	13.59	0.819	1557	0.6005
83838	2	8	1	10723.8	0.17	19.1	11.44	9.568	157.86	4.35	7.28	5.05	66.1	0.081	1	0.576	0.592	0.724	6.98	2.47	0.382	1433	8.86	13.59	0.819	1557	0.6005
83838	2	8	1	10723.8	0.17	19.1	11.44	9.568	157.86	4.35	7.28	5.05	66.1	0.081	1	0.576	0.592	0.724	6.98	2.47	0.382	1433	8.86	13.59	0.819	1557	0.6005
83839	1	13	3	86052.5	4.32	18.3	13	9.7	145	4.4	8	6.1	52.7	0.011	6	0.825	0.735	0.812	14.52	10.78	0.911	3248	16.42	13.19	0.535	2510	0.723
83839	1	13	3	86052.5	4.32	18.3	13	9.7	145	4.4	8	6.1	52.7	0.011	6	0.825	0.735	0.812	14.52	10.78	0.911	3248	16.42	13.19	0.535	2510	0.723
83839	1	13	3	86052.5	4.32	18.3	13	9.7	145	4.4	8	6.1	52.7	0.011	6	0.825	0.735	0.812	14.52	10.78	0.911	3248	16.42	13.19	0.535	2510	0.723
83839	1	13	3	86052.5	4.32	18.3	13	9.7	145	4.4	8	6.1	52.7	0.011	6	0.825	0.735	0.812	14.52	10.78	0.911	3248	16.42	13.19	0.535	2510	0.723
83847	1	18	3	86016.3	5	20.8	19	9.2	118	4.3	6.8	4.6	47	0.011	10	0.803	0.983	1.068	21.96	17.39	1.362	4701	23.56	18.41	1.617	5525	1.4895
83847	1	18	3	86016.3	5	20.8	19	9.2	118	4.3	6.8	4.6	47	0.011	10	0.803	0.983	1.068	21.96	17.39	1.362	4701	23.56	18.41	1.617	5525	1.4895
83847	1	18	3	86016.3	5	20.8	19	9.2	118	4.3	6.8	4.6	47	0.011	10	0.803	0.983	1.068	21.96	17.39	1.362	4701	23.56	18.41	1.617	5525	1.4895
83847	1	18	3	86016.3	5	20.8	19	9.2	118	4.3	6.8	4.6	47	0.011	10	0.803	0.983	1.068	21.96	17.39	1.362	4701	23.56	18.41	1.617	5525	1.4895
83848	1	10	3	36403.7	1.65	21.8	11.44	9.568	157.86	4.35	7.28	5.05	69	0.015	7	0.751	0.792	0.921	4.82	3.64	0.376	1456	19.12	16.33	0.794	4680	0.585
83848	1	10	3	36403.7	1.65	21.8	11.44	9.568	157.86	4.35	7.28	5.05	69	0.015	7	0.751	0.792	0.921	4.82	3.64	0.376	1456	19.12	16.33	0.794	4680	0.585
83848	1	10	3	36403.7	1.65	21.8	11.44	9.568	157.86	4.35	7.28	5.05	69	0.015	7	0.751	0.792	0.921	4.82	3.64	0.376	1456	19.12	16.33	0.794	4680	0.585
83848	1	10	3	36403.7	1.65	21.8	11.44	9.568	157.86	4.35	7.28	5.05	69	0.015	7	0.751	0.792	0.921	4.82	3.64	0.376	1456	19.12	16.33	0.794	4680	0.585
83855	2	12	3	73333.8	1.65	16.2	14	9.8	126	5.4	7.1	4.3	199	0.098	7	0.921	0.771	0.849	36.96	9.57	0.936	2354	22.62	25.54	1.095	2614	1.0155
83855	2	12	3	73333.8	1.65	16.2	14	9.8	126	5.4	7.1	4.3	199	0.098	7	0.921	0.771	0.849	36.96	9.57	0.936	2354	22.62	25.54	1.095	2614	1.0155
83855	2	12	3	73333.8	1.65	16.2	14	9.8	126	5.4	7.1	4.3	199	0.098	7	0.921	0.771	0.849	36.96	9.57	0.936	2354	22.62	25.54	1.095	2614	1.0155
83855	2	12	3	73333.8	1.65	16.2	14	9.8	126	5.4	7.1	4.3	199	0.098	7	0.921	0.771	0.849	36.96	9.57	0.936	2354	22.62	25.54	1.095	2614	1.0155
83867	1	13	5	14798.4	1.65	23.9	13	9.3	130	4.7	7.4	5.9	27.2	0.017	1	0.706	0.798	0.842	13.5	16.39	1.243	4808	19.41	18.18	1.18	2221	1.2115
83867	1	13	5	14798.4	1.65	23.9	13	9.3	130	4.7	7.4	5.9	27.2	0.017	1	0.706	0.798	0.842	13.5	16.39	1.243	4808	19.41	18.18	1.18	2221	1.2115
83867	1	13	5	14798.4	1.65	23.9	13	9.3	130	4.7	7.4	5.9	27.2	0.017	1	0.706	0.798	0.842	13.5	16.39	1.243	4808	19.41	18.18	1.18	2221	1.2115
83867	1	13	5	14798.4	1.65	23.9	13	9.3	130	4.7	7.4	5.9	27.2	0.017	1	0.706	0.798	0.842	13.5	16.39	1.243	4808	19.41	18.18	1.18	2221	1.2115
83868	2	11	1	16002.5	4.54	20.4	11.44	9.568	157.86	4.35	7.28	5.05	42	0.011	5	0.838	0.776	0.874	14.7	8.48	1.629	4864	11.62	7.35	1.453	2908	1.541
83868	2	11	1	16002.5	4.54	20.4	11.44	9.568	157.86	4.35	7.28	5.05	42	0.011	5	0.838	0.776	0.874	14.7	8.48	1.629	4864	11.62	7.35	1.453	2908	1.541
83868	2	11	1	16002.5	4.54	20.4	11.44	9.568	157.86	4.35	7.28	5.05	42	0.011	5	0.838	0.776	0.874	14.7	8.48	1.629	4864	11.62	7.35	1.453	2908	1.541
83868	2	11	1	16002.5	4.54	20.4	11.44	9.568	157.86	4.35	7.28	5.05	42	0.011	5	0.838	0.776	0.874	14.7	8.48	1.629	4864	11.62	7.35	1.453	2908	1.541
83878	1	10	4	6991.94	2.017	18.5	11.44	9.568	157.86	4.35	7.28	5.05	48.6	0.027	7	0.576	0.733	0.849	13.17	8.33	1.244	3477	16.06	8.91	1.188	4551	1.216
83878	1	10	4	6991.94	2.017	18.5	11.44	9.568	157.86	4.35	7.28	5.05	48.6	0.027	7	0.576	0.733	0.849	13.17	8.33	1.244	3477	16.06	8.91	1.188	4551	1.216
83878	1	10	4	6991.94	2.017	18.5	11.44	9.568	157.86	4.35	7.28	5.05	48.6	0.027	7	0.576	0.733	0.849	13.17	8.33	1.244	3477	16.06	8.91	1.188	4551	1.216
83878	1	10	4	6991.94	2.017	18.5	11.44	9.568	157.86	4.35	7.28	5.05	48.6	0.027	7	0.576	0.733	0.849	13.17	8.33	1.244	3477	16.06	8.91	1.188	4551	1.216
83905	1	9	2	11168.4	1.47	28.2	11.44	9.568	157.86	4.35	7.28	5.05	70.3	0.011	7	0.61	0.661	0.753	13.66	5.94	0.66	4124	5.55	3.22	0.327	1505	0.4935
83905	1	9	2	11168.4	1.47	28.2	11.44	9.568	157.86	4.35	7.28	5.05	70.3	0.011	7	0.61	0.661	0.753	13.66	5.94	0.66	4124	5.55	3.22	0.327	1505	0.4935
83905	1	9	2	11168.4	1.47	28.2	11.44	9.568	157.86	4.35	7.28	5.05	70.3	0.011	7	0.61	0.661	0.753	13.66	5.94	0.66	4124	5.55	3.22	0.327	1505	0.4935
83905	1	9	2	11168.4	1.47	28.2	11.44	9.568	157.86	4.35	7.28	5.05	70.3	0.011	7	0.61	0.661	0.753	13.66	5.94	0.66	4124	5.55	3.22	0.327	1505	0.4935
83916	2	8	4	10889.3	2.92	19.8	11.44	9.568	157.86	4.35	7.28	5.05	66.5	0.011	7	0.731	0.693	0.832	9.76	7.27	1.015	2569	15.76	10.31	1.258	3487	1.1365
83916	2	8	4	10889.3	2.92	19.8	11.44	9.568	157.86	4.35	7.28	5.05	66.5	0.011	7	0.731	0.693	0.832	9.76	7.27	1.015	2569	15.76	10.31	1.258	3487	1.1365
83916	2	8	4	10889.3	2.92	19.8	11.44	9.568	157.86	4.35	7.28	5.05	66.5	0.011	7	0.731	0.693	0.832	9.76	7.27	1.015	2569	15.76	10.31	1.258	3487	1.1365
83916	2	8	4	10889.3	2.92	19.8	11.44	9.568	157.86	4.35	7.28	5.05	66.5	0.011	7	0.731	0.693	0.832	9.76	7.27	1.015	2569	15.76	10.31	1.258	3487	1.1365
83917	2	17	3	33923.7	0.82	27.7	15	9.1	156	4.2	6.5	4.9	86.8	0.011	10	1.189	1.108	1.246	11.21	6.85	0.721	1593	4.27	4.67	0.459	2294	0.59
83917	2	17	3	33923.7	0.82	27.7	15	9.1	156	4.2	6.5	4.9	86.8	0.011	10	1.189	1.108	1.246	11.21	6.85	0.721	1593	4.27	4.67	0.459	2294	0.59
83917	2	17	3	33923.7	0.82	27.7	15	9.1	156	4.2	6.5	4.9	86.8	0.011	10	1.189	1.108	1.246	11.21	6.85	0.721	1593	4.27	4.67	0.459	2294	0.59
83917	2	17	3	33923.7	0.82	27.7	15	9.1	156	4.2	6.5	4.9	86.8	0.011	10	1.189	1.108	1.246	11.21	6.85	0.721	1593	4.27	4.67	0.459	2294	0.59
83918	1	15	4	14880.5	2.45	19.5	24	10	183	4	7.7	4.3	61.3	0.015	7	1.068	1.14	1.248	19.91	10.74	1.242	3207	8.63	4.86	0.853	1830	1.0475
83918	1	15	4	14880.5	2.45	19.5	24	10	183	4	7.7	4.3	61.3	0.015	7	1.068	1.14	1.248	19.91	10.74	1.242	3207	8.63	4.86	0.853	1830	1.0475
83918	1	15	4	14880.5	2.45	19.5	24	10	183	4	7.7	4.3	61.3	0.015	7	1.068	1.14	1.248	19.91	10.74	1.242	3207	8.63	4.86	0.853	1830	1.0475
83918	1	15	4	14880.5	2.45	19.5	24	10	183	4	7.7	4.3	61.3	0.015	7	1.068	1.14	1.248	19.91	10.74	1.242	3207	8.63	4.86	0.853	1830	1.0475
83919	1	19	1	18630.6	1.64	21.6	8	9.5	177	3.3	7.6	5.9	74.7	23.1	10	0.971	0.963	1.102	2.79	1.84	0.358	1343	0	0	0.14	40	0.249
83919	1	19	1	18630.6	1.64	21.6	8	9.5	177	3.3	7.6	5.9	74.7	23.1	10	0.971	0.963	1.102	2.79	1.84	0.358	1343	0	0	0.14	40	0.249
83919	1	19	1	18630.6	1.64	21.6	8	9.5	177	3.3	7.6	5.9	74.7	23.1	10	0.971	0.963	1.102	2.79	1.84	0.358	1343	0	0	0.14	40	0.249
83919	1	19	1	18630.6	1.64	21.6	8	9.5	177	3.3	7.6	5.9	74.7	23.1	10	0.971	0.963	1.102	2.79	1.84	0.358	1343	0	0	0.14	40	0.249
83921	2	10	4	13822.6	2.46	24.5	11.44	9.568	157.86	4.35	7.28	5.05	60	0.698	7	0.935	0.949	1.106	9.79	5.35	0.382	3277	11.15	11.56	1.053	3769	0.7175
83921	2	10	4	13822.6	2.46	24.5	11.44	9.568	157.86	4.35	7.28	5.05	60	0.698	7	0.935	0.949	1.106	9.79	5.35	0.382	3277	11.15	11.56	1.053	3769	0.7175
83921	2	10	4	13822.6	2.46	24.5	11.44	9.568	157.86	4.35	7.28	5.05	60	0.698	7	0.935	0.949	1.106	9.79	5.35	0.382	3277	11.15	11.56	1.053	3769	0.7175
83921	2	10	4	13822.6	2.46	24.5	11.44	9.568	157.86	4.35	7.28	5.05	60	0.698	7	0.935	0.949	1.106	9.79	5.35	0.382	3277	11.15	11.56	1.053	3769	0.7175
83929	2	10	4	10251.9	0.24	23.7	11.44	9.568	157.86	4.35	7.28	5.05	64.9	1.46	7	0.884	0.853	0.929	16.61	20.51	0.927	4824	41.1	35.1	1.802	6048	1.3645
83929	2	10	4	10251.9	0.24	23.7	11.44	9.568	157.86	4.35	7.28	5.05	64.9	1.46	7	0.884	0.853	0.929	16.61	20.51	0.927	4824	41.1	35.1	1.802	6048	1.3645
83929	2	10	4	10251.9	0.24	23.7	11.44	9.568	157.86	4.35	7.28	5.05	64.9	1.46	7	0.884	0.853	0.929	16.61	20.51	0.927	4824	41.1	35.1	1.802	6048	1.3645
83929	2	10	4	10251.9	0.24	23.7	11.44	9.568	157.86	4.35	7.28	5.05	64.9	1.46	7	0.884	0.853	0.929	16.61	20.51	0.927	4824	41.1	35.1	1.802	6048	1.3645
83930	1	17	3	42629.6	1.1	23	16	10	191	5.5	6.9	7.2	85.4	0.168	10	1.345	1.181	1.318	22.49	18.83	1.582	4774	4.56	5.42	0.276	3158	0.929
83930	1	17	3	42629.6	1.1	23	16	10	191	5.5	6.9	7.2	85.4	0.168	10	1.345	1.181	1.318	22.49	18.83	1.582	4774	4.56	5.42	0.276	3158	0.929
83930	1	17	3	42629.6	1.1	23	16	10	191	5.5	6.9	7.2	85.4	0.168	10	1.345	1.181	1.318	22.49	18.83	1.582	4774	4.56	5.42	0.276	3158	0.929
83930	1	17	3	42629.6	1.1	23	16	10	191	5.5	6.9	7.2	85.4	0.168	10	1.345	1.181	1.318	22.49	18.83	1.582	4774	4.56	5.42	0.276	3158	0.929
83936	1	12	3	58729.1	5	23.5	11	9.9	205	4.9	7.6	4.4	107	0.015	1	0.629	0.769	0.826	54.93	12.62	1.644	2886	20.06	14.82	1.176	4210	1.41
83936	1	12	3	58729.1	5	23.5	11	9.9	205	4.9	7.6	4.4	107	0.015	1	0.629	0.769	0.826	54.93	12.62	1.644	2886	20.06	14.82	1.176	4210	1.41
83936	1	12	3	58729.1	5	23.5	11	9.9	205	4.9	7.6	4.4	107	0.015	1	0.629	0.769	0.826	54.93	12.62	1.644	2886	20.06	14.82	1.176	4210	1.41
83936	1	12	3	58729.1	5	23.5	11	9.9	205	4.9	7.6	4.4	107	0.015	1	0.629	0.769	0.826	54.93	12.62	1.644	2886	20.06	14.82	1.176	4210	1.41
83940	1	16	2	21434.8	0.28	21.1	9	8.9	134	4.1	6.3	5.4	47.9	0.011	10	0.869	0.976	1.048	46.42	23.03	2.94	10268	15.59	10.07	1.3	3160	2.12
83940	1	16	2	21434.8	0.28	21.1	9	8.9	134	4.1	6.3	5.4	47.9	0.011	10	0.869	0.976	1.048	46.42	23.03	2.94	10268	15.59	10.07	1.3	3160	2.12
83940	1	16	2	21434.8	0.28	21.1	9	8.9	134	4.1	6.3	5.4	47.9	0.011	10	0.869	0.976	1.048	46.42	23.03	2.94	10268	15.59	10.07	1.3	3160	2.12
83940	1	16	2	21434.8	0.28	21.1	9	8.9	134	4.1	6.3	5.4	47.9	0.011	10	0.869	0.976	1.048	46.42	23.03	2.94	10268	15.59	10.07	1.3	3160	2.12
83943	2	17	1	16897.2	0.49	26.8	11	9.5	171	3.8	7.5	5.5	52.8	0.02	10	1.131	0.978	1.107	11.47	8.42	1.311	4998	13.33	9.79	1.167	4037	1.239
83943	2	17	1	16897.2	0.49	26.8	11	9.5	171	3.8	7.5	5.5	52.8	0.02	10	1.131	0.978	1.107	11.47	8.42	1.311	4998	13.33	9.79	1.167	4037	1.239
83943	2	17	1	16897.2	0.49	26.8	11	9.5	171	3.8	7.5	5.5	52.8	0.02	10	1.131	0.978	1.107	11.47	8.42	1.311	4998	13.33	9.79	1.167	4037	1.239
83943	2	17	1	16897.2	0.49	26.8	11	9.5	171	3.8	7.5	5.5	52.8	0.02	10	1.131	0.978	1.107	11.47	8.42	1.311	4998	13.33	9.79	1.167	4037	1.239
83948	2	13	1	12685.7	0.8	20.9	9	9.5	139	3.6	6.5	4.5	73.2	0.05	3	0.926	0.908	1.02	59.99	13.27	1.253	2610	3.47	5.89	0.905	2000	1.079
83948	2	13	1	12685.7	0.8	20.9	9	9.5	139	3.6	6.5	4.5	73.2	0.05	3	0.926	0.908	1.02	59.99	13.27	1.253	2610	3.47	5.89	0.905	2000	1.079
83948	2	13	1	12685.7	0.8	20.9	9	9.5	139	3.6	6.5	4.5	73.2	0.05	3	0.926	0.908	1.02	59.99	13.27	1.253	2610	3.47	5.89	0.905	2000	1.079
83948	2	13	1	12685.7	0.8	20.9	9	9.5	139	3.6	6.5	4.5	73.2	0.05	3	0.926	0.908	1.02	59.99	13.27	1.253	2610	3.47	5.89	0.905	2000	1.079
83952	2	14	1	17179.7	1.23	28.6	11	9.7	195	5.2	7.4	5.5	47	0.016	2	1.104	0.992	1.106	22.55	17.1	0.738	2744	6.24	4.54	0.41	1469	0.574
83952	2	14	1	17179.7	1.23	28.6	11	9.7	195	5.2	7.4	5.5	47	0.016	2	1.104	0.992	1.106	22.55	17.1	0.738	2744	6.24	4.54	0.41	1469	0.574
83952	2	14	1	17179.7	1.23	28.6	11	9.7	195	5.2	7.4	5.5	47	0.016	2	1.104	0.992	1.106	22.55	17.1	0.738	2744	6.24	4.54	0.41	1469	0.574
83952	2	14	1	17179.7	1.23	28.6	11	9.7	195	5.2	7.4	5.5	47	0.016	2	1.104	0.992	1.106	22.55	17.1	0.738	2744	6.24	4.54	0.41	1469	0.574
83970	1	9	5	10609.4	0.95	16.1	11.44	9.568	157.86	4.35	7.28	5.05	94.8	0.028	5	0.69	0.631	0.77	11.5	6.84	0.684	2853	7.01	7.36	0.769	3868	0.7265
83970	1	9	5	10609.4	0.95	16.1	11.44	9.568	157.86	4.35	7.28	5.05	94.8	0.028	5	0.69	0.631	0.77	11.5	6.84	0.684	2853	7.01	7.36	0.769	3868	0.7265
83970	1	9	5	10609.4	0.95	16.1	11.44	9.568	157.86	4.35	7.28	5.05	94.8	0.028	5	0.69	0.631	0.77	11.5	6.84	0.684	2853	7.01	7.36	0.769	3868	0.7265
83970	1	9	5	10609.4	0.95	16.1	11.44	9.568	157.86	4.35	7.28	5.05	94.8	0.028	5	0.69	0.631	0.77	11.5	6.84	0.684	2853	7.01	7.36	0.769	3868	0.7265
83978	2	8	4	10226.4	0.6	18.6	11.44	9.568	157.86	4.35	7.28	5.05	57.94	5.07	7	0.793	0.747	0.885	11.15	6.6	1.17	3053	14.7	8.97	1.034	3348	1.102
83978	2	8	4	10226.4	0.6	18.6	11.44	9.568	157.86	4.35	7.28	5.05	57.94	5.07	7	0.793	0.747	0.885	11.15	6.6	1.17	3053	14.7	8.97	1.034	3348	1.102
83978	2	8	4	10226.4	0.6	18.6	11.44	9.568	157.86	4.35	7.28	5.05	57.94	5.07	7	0.793	0.747	0.885	11.15	6.6	1.17	3053	14.7	8.97	1.034	3348	1.102
83978	2	8	4	10226.4	0.6	18.6	11.44	9.568	157.86	4.35	7.28	5.05	57.94	5.07	7	0.793	0.747	0.885	11.15	6.6	1.17	3053	14.7	8.97	1.034	3348	1.102
83979	1	15	1	18731.6	4.44	32.2	6	9.1	130	4.5	6.9	5.6	38.2	0.011	6	0.994	0.89	0.96	28.29	23.43	1.712	8334	14.55	6	1.18	2538	1.446
83979	1	15	1	18731.6	4.44	32.2	6	9.1	130	4.5	6.9	5.6	38.2	0.011	6	0.994	0.89	0.96	28.29	23.43	1.712	8334	14.55	6	1.18	2538	1.446
83979	1	15	1	18731.6	4.44	32.2	6	9.1	130	4.5	6.9	5.6	38.2	0.011	6	0.994	0.89	0.96	28.29	23.43	1.712	8334	14.55	6	1.18	2538	1.446
83979	1	15	1	18731.6	4.44	32.2	6	9.1	130	4.5	6.9	5.6	38.2	0.011	6	0.994	0.89	0.96	28.29	23.43	1.712	8334	14.55	6	1.18	2538	1.446
83991	2	14	5	48838.9	1.44	30.4	8	9.6	143	4	7.5	4.3	60.2	0.711	5	1.041	0.946	1.095	8.97	5.96	0.617	2231	5.14	5.86	0.933	2803	0.775
83991	2	14	5	48838.9	1.44	30.4	8	9.6	143	4	7.5	4.3	60.2	0.711	5	1.041	0.946	1.095	8.97	5.96	0.617	2231	5.14	5.86	0.933	2803	0.775
83991	2	14	5	48838.9	1.44	30.4	8	9.6	143	4	7.5	4.3	60.2	0.711	5	1.041	0.946	1.095	8.97	5.96	0.617	2231	5.14	5.86	0.933	2803	0.775
83991	2	14	5	48838.9	1.44	30.4	8	9.6	143	4	7.5	4.3	60.2	0.711	5	1.041	0.946	1.095	8.97	5.96	0.617	2231	5.14	5.86	0.933	2803	0.775
83997	1	13	4	11425.9	1.87	29.1	13	9.2	127	5.2	7.5	3.8	52.5	1.73	5	0.808	0.853	0.98	38.82	20.8	1.745	6693	18.18	12.04	0.893	6134	1.319
83997	1	13	4	11425.9	1.87	29.1	13	9.2	127	5.2	7.5	3.8	52.5	1.73	5	0.808	0.853	0.98	38.82	20.8	1.745	6693	18.18	12.04	0.893	6134	1.319
83997	1	13	4	11425.9	1.87	29.1	13	9.2	127	5.2	7.5	3.8	52.5	1.73	5	0.808	0.853	0.98	38.82	20.8	1.745	6693	18.18	12.04	0.893	6134	1.319
83997	1	13	4	11425.9	1.87	29.1	13	9.2	127	5.2	7.5	3.8	52.5	1.73	5	0.808	0.853	0.98	38.82	20.8	1.745	6693	18.18	12.04	0.893	6134	1.319
84013	1	14	3	25975.9	1.42	19.6	11	10	171	4.8	7.7	4	58.9	0.15	2	0.944	0.875	0.981	14.37	13.1	0.953	2496	16.91	11.64	0.901	1752	0.927
84013	1	14	3	25975.9	1.42	19.6	11	10	171	4.8	7.7	4	58.9	0.15	2	0.944	0.875	0.981	14.37	13.1	0.953	2496	16.91	11.64	0.901	1752	0.927
84013	1	14	3	25975.9	1.42	19.6	11	10	171	4.8	7.7	4	58.9	0.15	2	0.944	0.875	0.981	14.37	13.1	0.953	2496	16.91	11.64	0.901	1752	0.927
84013	1	14	3	25975.9	1.42	19.6	11	10	171	4.8	7.7	4	58.9	0.15	2	0.944	0.875	0.981	14.37	13.1	0.953	2496	16.91	11.64	0.901	1752	0.927
84023	2	19	3	26330.6	2.017	20.2	13	9.4	143	3.5	6.9	3.9	65.9	201	10	1.068	0.956	1.087	8.26	6.21	0.43	2350	3.26	7.22	0.481	1886	0.4555
84023	2	19	3	26330.6	2.017	20.2	13	9.4	143	3.5	6.9	3.9	65.9	201	10	1.068	0.956	1.087	8.26	6.21	0.43	2350	3.26	7.22	0.481	1886	0.4555
84023	2	19	3	26330.6	2.017	20.2	13	9.4	143	3.5	6.9	3.9	65.9	201	10	1.068	0.956	1.087	8.26	6.21	0.43	2350	3.26	7.22	0.481	1886	0.4555
84023	2	19	3	26330.6	2.017	20.2	13	9.4	143	3.5	6.9	3.9	65.9	201	10	1.068	0.956	1.087	8.26	6.21	0.43	2350	3.26	7.22	0.481	1886	0.4555
84025	2	18	3	42951.3	1.23	34	14	9.2	204	3.9	7	6.7	53.5	0.027	10	1.131	0.99	1.083	9.43	10.24	1.181	2786	19.28	17.36	1.068	5842	1.1245
84025	2	18	3	42951.3	1.23	34	14	9.2	204	3.9	7	6.7	53.5	0.027	10	1.131	0.99	1.083	9.43	10.24	1.181	2786	19.28	17.36	1.068	5842	1.1245
84025	2	18	3	42951.3	1.23	34	14	9.2	204	3.9	7	6.7	53.5	0.027	10	1.131	0.99	1.083	9.43	10.24	1.181	2786	19.28	17.36	1.068	5842	1.1245
84025	2	18	3	42951.3	1.23	34	14	9.2	204	3.9	7	6.7	53.5	0.027	10	1.131	0.99	1.083	9.43	10.24	1.181	2786	19.28	17.36	1.068	5842	1.1245
84035	1	10	2	13467.4	0.12	21.4	11.44	9.568	157.86	4.35	7.28	5.05	38.1	0.15	7	0.681	0.691	0.795	14.5	15.48	1.106	7066	13.88	9.99	0.879	2743	0.9925
84035	1	10	2	13467.4	0.12	21.4	11.44	9.568	157.86	4.35	7.28	5.05	38.1	0.15	7	0.681	0.691	0.795	14.5	15.48	1.106	7066	13.88	9.99	0.879	2743	0.9925
84035	1	10	2	13467.4	0.12	21.4	11.44	9.568	157.86	4.35	7.28	5.05	38.1	0.15	7	0.681	0.691	0.795	14.5	15.48	1.106	7066	13.88	9.99	0.879	2743	0.9925
84035	1	10	2	13467.4	0.12	21.4	11.44	9.568	157.86	4.35	7.28	5.05	38.1	0.15	7	0.681	0.691	0.795	14.5	15.48	1.106	7066	13.88	9.99	0.879	2743	0.9925
84054	1	17	1	23813.1	1.55	31.3	14	9.9	135	4.1	7.5	6.9	67.9	0.011	10	1.289	1.194	1.273	40.16	15.2	1.487	5869	15.73	12.11	1.769	4306	1.628
84054	1	17	1	23813.1	1.55	31.3	14	9.9	135	4.1	7.5	6.9	67.9	0.011	10	1.289	1.194	1.273	40.16	15.2	1.487	5869	15.73	12.11	1.769	4306	1.628
84054	1	17	1	23813.1	1.55	31.3	14	9.9	135	4.1	7.5	6.9	67.9	0.011	10	1.289	1.194	1.273	40.16	15.2	1.487	5869	15.73	12.11	1.769	4306	1.628
84054	1	17	1	23813.1	1.55	31.3	14	9.9	135	4.1	7.5	6.9	67.9	0.011	10	1.289	1.194	1.273	40.16	15.2	1.487	5869	15.73	12.11	1.769	4306	1.628
84063	1	14	3	26839.8	0.74	17.5	11	9.7	129	5.3	6.9	5.1	40.1	0.071	5	0.737	0.734	0.807	24.86	10.7	1.989	3197	33.5	10.27	1.189	4494	1.589
84063	1	14	3	26839.8	0.74	17.5	11	9.7	129	5.3	6.9	5.1	40.1	0.071	5	0.737	0.734	0.807	24.86	10.7	1.989	3197	33.5	10.27	1.189	4494	1.589
84063	1	14	3	26839.8	0.74	17.5	11	9.7	129	5.3	6.9	5.1	40.1	0.071	5	0.737	0.734	0.807	24.86	10.7	1.989	3197	33.5	10.27	1.189	4494	1.589
84063	1	14	3	26839.8	0.74	17.5	11	9.7	129	5.3	6.9	5.1	40.1	0.071	5	0.737	0.734	0.807	24.86	10.7	1.989	3197	33.5	10.27	1.189	4494	1.589
84078	2	9	4	12243.8	0.65	18.3	11.44	9.568	157.86	4.35	7.28	5.05	47.1	1.92	7	0.593	0.589	0.713	15.31	5.69	0.906	3160	30.83	21.96	1.611	5463	1.2585
84078	2	9	4	12243.8	0.65	18.3	11.44	9.568	157.86	4.35	7.28	5.05	47.1	1.92	7	0.593	0.589	0.713	15.31	5.69	0.906	3160	30.83	21.96	1.611	5463	1.2585
84078	2	9	4	12243.8	0.65	18.3	11.44	9.568	157.86	4.35	7.28	5.05	47.1	1.92	7	0.593	0.589	0.713	15.31	5.69	0.906	3160	30.83	21.96	1.611	5463	1.2585
84078	2	9	4	12243.8	0.65	18.3	11.44	9.568	157.86	4.35	7.28	5.05	47.1	1.92	7	0.593	0.589	0.713	15.31	5.69	0.906	3160	30.83	21.96	1.611	5463	1.2585
84079	2	10	4	10686.3	2.23	22.2	11.44	9.568	157.86	4.35	7.28	5.05	35.2	0.011	3	0.859	0.765	0.859	15.8	12.68	1.297	5811	10.24	12.33	1.173	2874	1.235
84079	2	10	4	10686.3	2.23	22.2	11.44	9.568	157.86	4.35	7.28	5.05	35.2	0.011	3	0.859	0.765	0.859	15.8	12.68	1.297	5811	10.24	12.33	1.173	2874	1.235
84079	2	10	4	10686.3	2.23	22.2	11.44	9.568	157.86	4.35	7.28	5.05	35.2	0.011	3	0.859	0.765	0.859	15.8	12.68	1.297	5811	10.24	12.33	1.173	2874	1.235
84079	2	10	4	10686.3	2.23	22.2	11.44	9.568	157.86	4.35	7.28	5.05	35.2	0.011	3	0.859	0.765	0.859	15.8	12.68	1.297	5811	10.24	12.33	1.173	2874	1.235
84093	2	16	2	18604.4	3.3	26.7	9	9.8	157	4.5	6.8	4.2	60.5	0.011	10	1.123	1.008	1.115	9.79	6.13	1.27	2367	6.35	6.47	0.613	1811	0.9415
84093	2	16	2	18604.4	3.3	26.7	9	9.8	157	4.5	6.8	4.2	60.5	0.011	10	1.123	1.008	1.115	9.79	6.13	1.27	2367	6.35	6.47	0.613	1811	0.9415
84093	2	16	2	18604.4	3.3	26.7	9	9.8	157	4.5	6.8	4.2	60.5	0.011	10	1.123	1.008	1.115	9.79	6.13	1.27	2367	6.35	6.47	0.613	1811	0.9415
84093	2	16	2	18604.4	3.3	26.7	9	9.8	157	4.5	6.8	4.2	60.5	0.011	10	1.123	1.008	1.115	9.79	6.13	1.27	2367	6.35	6.47	0.613	1811	0.9415
84096	2	9	4	8909.99	0.92	16.2	11.44	9.568	157.86	4.35	7.28	5.05	57	0.063	7	0.748	0.656	0.819	9.41	7.18	0.761	2392	13.77	8.38	1.432	4426	1.0965
84096	2	9	4	8909.99	0.92	16.2	11.44	9.568	157.86	4.35	7.28	5.05	57	0.063	7	0.748	0.656	0.819	9.41	7.18	0.761	2392	13.77	8.38	1.432	4426	1.0965
84096	2	9	4	8909.99	0.92	16.2	11.44	9.568	157.86	4.35	7.28	5.05	57	0.063	7	0.748	0.656	0.819	9.41	7.18	0.761	2392	13.77	8.38	1.432	4426	1.0965
84096	2	9	4	8909.99	0.92	16.2	11.44	9.568	157.86	4.35	7.28	5.05	57	0.063	7	0.748	0.656	0.819	9.41	7.18	0.761	2392	13.77	8.38	1.432	4426	1.0965
84100	1	13	2	15324.6	0.46	28.8	13	10.1	167	5.2	7.6	6.5	51.5	0.025	0	0.896	0.923	0.986	13.39	11.83	0.958	4921	7.46	3.47	0.767	2949	0.8625
84100	1	13	2	15324.6	0.46	28.8	13	10.1	167	5.2	7.6	6.5	51.5	0.025	0	0.896	0.923	0.986	13.39	11.83	0.958	4921	7.46	3.47	0.767	2949	0.8625
84100	1	13	2	15324.6	0.46	28.8	13	10.1	167	5.2	7.6	6.5	51.5	0.025	0	0.896	0.923	0.986	13.39	11.83	0.958	4921	7.46	3.47	0.767	2949	0.8625
84100	1	13	2	15324.6	0.46	28.8	13	10.1	167	5.2	7.6	6.5	51.5	0.025	0	0.896	0.923	0.986	13.39	11.83	0.958	4921	7.46	3.47	0.767	2949	0.8625
84117	1	11	4	14783.3	4.02	20.5	11.44	9.568	157.86	4.35	7.28	5.05	51.9	0.011	7	0.669	0.807	0.903	30.32	9.31	1.227	3763	15.02	5.78	1.09	3091	1.1585
84117	1	11	4	14783.3	4.02	20.5	11.44	9.568	157.86	4.35	7.28	5.05	51.9	0.011	7	0.669	0.807	0.903	30.32	9.31	1.227	3763	15.02	5.78	1.09	3091	1.1585
84117	1	11	4	14783.3	4.02	20.5	11.44	9.568	157.86	4.35	7.28	5.05	51.9	0.011	7	0.669	0.807	0.903	30.32	9.31	1.227	3763	15.02	5.78	1.09	3091	1.1585
84117	1	11	4	14783.3	4.02	20.5	11.44	9.568	157.86	4.35	7.28	5.05	51.9	0.011	7	0.669	0.807	0.903	30.32	9.31	1.227	3763	15.02	5.78	1.09	3091	1.1585
84121	1	18	1	18513.8	1.42	26.6	10	9.4	168	4	7	6.6	14.4	0.011	10	0.957	0.967	1.038	28.76	3.04	0.805	2045	22.2	22.19	1.025	4163	0.915
84121	1	18	1	18513.8	1.42	26.6	10	9.4	168	4	7	6.6	14.4	0.011	10	0.957	0.967	1.038	28.76	3.04	0.805	2045	22.2	22.19	1.025	4163	0.915
84121	1	18	1	18513.8	1.42	26.6	10	9.4	168	4	7	6.6	14.4	0.011	10	0.957	0.967	1.038	28.76	3.04	0.805	2045	22.2	22.19	1.025	4163	0.915
84121	1	18	1	18513.8	1.42	26.6	10	9.4	168	4	7	6.6	14.4	0.011	10	0.957	0.967	1.038	28.76	3.04	0.805	2045	22.2	22.19	1.025	4163	0.915
84123	1	8	5	13442.7	5	13.8	11.44	9.568	157.86	4.35	7.28	5.05	73.6	0.015	3	0.664	0.593	0.716	17.28	9.93	0.712	3341	7.78	6.31	0.551	1400	0.6315
84123	1	8	5	13442.7	5	13.8	11.44	9.568	157.86	4.35	7.28	5.05	73.6	0.015	3	0.664	0.593	0.716	17.28	9.93	0.712	3341	7.78	6.31	0.551	1400	0.6315
84123	1	8	5	13442.7	5	13.8	11.44	9.568	157.86	4.35	7.28	5.05	73.6	0.015	3	0.664	0.593	0.716	17.28	9.93	0.712	3341	7.78	6.31	0.551	1400	0.6315
84123	1	8	5	13442.7	5	13.8	11.44	9.568	157.86	4.35	7.28	5.05	73.6	0.015	3	0.664	0.593	0.716	17.28	9.93	0.712	3341	7.78	6.31	0.551	1400	0.6315
84134	1	13	3	65699.8	3.07	18.3	7	9.2	166	4.9	6.7	4.9	45.7	0.011	7	0.696	0.702	0.798	20.01	9.45	1.223	2911	26.32	5.08	0.92	1966	1.0715
84134	1	13	3	65699.8	3.07	18.3	7	9.2	166	4.9	6.7	4.9	45.7	0.011	7	0.696	0.702	0.798	20.01	9.45	1.223	2911	26.32	5.08	0.92	1966	1.0715
84134	1	13	3	65699.8	3.07	18.3	7	9.2	166	4.9	6.7	4.9	45.7	0.011	7	0.696	0.702	0.798	20.01	9.45	1.223	2911	26.32	5.08	0.92	1966	1.0715
84134	1	13	3	65699.8	3.07	18.3	7	9.2	166	4.9	6.7	4.9	45.7	0.011	7	0.696	0.702	0.798	20.01	9.45	1.223	2911	26.32	5.08	0.92	1966	1.0715
84136	1	8	3	26860.4	0.99	19.1	11.44	9.568	157.86	4.35	7.28	5.05	56.5	0.218	7	0.617	0.664	0.765	20.2	5.58	1.652	3523	13.65	7.36	1.078	3724	1.365
84136	1	8	3	26860.4	0.99	19.1	11.44	9.568	157.86	4.35	7.28	5.05	56.5	0.218	7	0.617	0.664	0.765	20.2	5.58	1.652	3523	13.65	7.36	1.078	3724	1.365
84136	1	8	3	26860.4	0.99	19.1	11.44	9.568	157.86	4.35	7.28	5.05	56.5	0.218	7	0.617	0.664	0.765	20.2	5.58	1.652	3523	13.65	7.36	1.078	3724	1.365
84136	1	8	3	26860.4	0.99	19.1	11.44	9.568	157.86	4.35	7.28	5.05	56.5	0.218	7	0.617	0.664	0.765	20.2	5.58	1.652	3523	13.65	7.36	1.078	3724	1.365
84149	1	9	3	46952.9	2.47	18.5	11.44	9.568	157.86	4.35	7.28	5.05	87.9	0.039	6	0.564	0.655	0.764	3.87	2.49	0.492	1253	9.98	10.5	1.075	3587	0.7835
84149	1	9	3	46952.9	2.47	18.5	11.44	9.568	157.86	4.35	7.28	5.05	87.9	0.039	6	0.564	0.655	0.764	3.87	2.49	0.492	1253	9.98	10.5	1.075	3587	0.7835
84149	1	9	3	46952.9	2.47	18.5	11.44	9.568	157.86	4.35	7.28	5.05	87.9	0.039	6	0.564	0.655	0.764	3.87	2.49	0.492	1253	9.98	10.5	1.075	3587	0.7835
84149	1	9	3	46952.9	2.47	18.5	11.44	9.568	157.86	4.35	7.28	5.05	87.9	0.039	6	0.564	0.655	0.764	3.87	2.49	0.492	1253	9.98	10.5	1.075	3587	0.7835
84154	1	10	4	13552.5	0.65	15.2	11.44	9.568	157.86	4.35	7.28	5.05	36.1	2.02	7	0.565	0.564	0.709	12.94	5.39	0.814	2923	29.42	21.33	1.416	5305	1.115
84154	1	10	4	13552.5	0.65	15.2	11.44	9.568	157.86	4.35	7.28	5.05	36.1	2.02	7	0.565	0.564	0.709	12.94	5.39	0.814	2923	29.42	21.33	1.416	5305	1.115
84154	1	10	4	13552.5	0.65	15.2	11.44	9.568	157.86	4.35	7.28	5.05	36.1	2.02	7	0.565	0.564	0.709	12.94	5.39	0.814	2923	29.42	21.33	1.416	5305	1.115
84154	1	10	4	13552.5	0.65	15.2	11.44	9.568	157.86	4.35	7.28	5.05	36.1	2.02	7	0.565	0.564	0.709	12.94	5.39	0.814	2923	29.42	21.33	1.416	5305	1.115
84198	1	12	2	17093.8	1.47	18.2	17	9.6	145	5.4	7.1	4.5	94.9	0.011	7	0.687	0.689	0.788	20.86	13.76	2.239	4121	28.1	25.65	1.451	4617	1.845
84198	1	12	2	17093.8	1.47	18.2	17	9.6	145	5.4	7.1	4.5	94.9	0.011	7	0.687	0.689	0.788	20.86	13.76	2.239	4121	28.1	25.65	1.451	4617	1.845
84198	1	12	2	17093.8	1.47	18.2	17	9.6	145	5.4	7.1	4.5	94.9	0.011	7	0.687	0.689	0.788	20.86	13.76	2.239	4121	28.1	25.65	1.451	4617	1.845
84198	1	12	2	17093.8	1.47	18.2	17	9.6	145	5.4	7.1	4.5	94.9	0.011	7	0.687	0.689	0.788	20.86	13.76	2.239	4121	28.1	25.65	1.451	4617	1.845
84202	1	19	4	24639.5	5	20.7	11.44	9.568	157.86	4.35	7.28	5.05	57.94	5.07	10	1.087	1.061	1.229	8.66	6.06	0.478	3230	14.79	8.96	1.348	4621	0.913
84202	1	19	4	24639.5	5	20.7	11.44	9.568	157.86	4.35	7.28	5.05	57.94	5.07	10	1.087	1.061	1.229	8.66	6.06	0.478	3230	14.79	8.96	1.348	4621	0.913
84202	1	19	4	24639.5	5	20.7	11.44	9.568	157.86	4.35	7.28	5.05	57.94	5.07	10	1.087	1.061	1.229	8.66	6.06	0.478	3230	14.79	8.96	1.348	4621	0.913
84202	1	19	4	24639.5	5	20.7	11.44	9.568	157.86	4.35	7.28	5.05	57.94	5.07	10	1.087	1.061	1.229	8.66	6.06	0.478	3230	14.79	8.96	1.348	4621	0.913
84210	2	13	5	12274.9	1.03	17	11.44	9.568	157.86	4.35	7.28	5.05	57.94	5.07	0	0.927	0.771	0.856	10.73	17.56	0.75	2971	5.8	3.84	0.357	1644	0.5535
84210	2	13	5	12274.9	1.03	17	11.44	9.568	157.86	4.35	7.28	5.05	57.94	5.07	0	0.927	0.771	0.856	10.73	17.56	0.75	2971	5.8	3.84	0.357	1644	0.5535
84210	2	13	5	12274.9	1.03	17	11.44	9.568	157.86	4.35	7.28	5.05	57.94	5.07	0	0.927	0.771	0.856	10.73	17.56	0.75	2971	5.8	3.84	0.357	1644	0.5535
84210	2	13	5	12274.9	1.03	17	11.44	9.568	157.86	4.35	7.28	5.05	57.94	5.07	0	0.927	0.771	0.856	10.73	17.56	0.75	2971	5.8	3.84	0.357	1644	0.5535
84211	1	18	5	13266.2	5	23.6	17	9.4	132	4.2	7	6.4	94	7.07	10	1.276	1.087	1.156	10.04	12.98	2.014	4382	14.09	8.5	0.915	4464	1.4645
84211	1	18	5	13266.2	5	23.6	17	9.4	132	4.2	7	6.4	94	7.07	10	1.276	1.087	1.156	10.04	12.98	2.014	4382	14.09	8.5	0.915	4464	1.4645
84211	1	18	5	13266.2	5	23.6	17	9.4	132	4.2	7	6.4	94	7.07	10	1.276	1.087	1.156	10.04	12.98	2.014	4382	14.09	8.5	0.915	4464	1.4645
84211	1	18	5	13266.2	5	23.6	17	9.4	132	4.2	7	6.4	94	7.07	10	1.276	1.087	1.156	10.04	12.98	2.014	4382	14.09	8.5	0.915	4464	1.4645
84213	2	9	3	29178.9	2.82	16.8	11.44	9.568	157.86	4.35	7.28	5.05	84.7	0.104	5	0.622	0.612	0.714	12.12	10.93	0.698	3134	10.79	9.78	0.65	3460	0.674
84213	2	9	3	29178.9	2.82	16.8	11.44	9.568	157.86	4.35	7.28	5.05	84.7	0.104	5	0.622	0.612	0.714	12.12	10.93	0.698	3134	10.79	9.78	0.65	3460	0.674
84213	2	9	3	29178.9	2.82	16.8	11.44	9.568	157.86	4.35	7.28	5.05	84.7	0.104	5	0.622	0.612	0.714	12.12	10.93	0.698	3134	10.79	9.78	0.65	3460	0.674
84213	2	9	3	29178.9	2.82	16.8	11.44	9.568	157.86	4.35	7.28	5.05	84.7	0.104	5	0.622	0.612	0.714	12.12	10.93	0.698	3134	10.79	9.78	0.65	3460	0.674
84215	2	14	4	20746.9	1.34	23.9	11.44	9.568	157.86	4.35	7.28	5.05	57.94	5.07	5	1.178	1.032	1.124	9.08	9.38	1.009	3532	19.87	14.52	1.219	5151	1.114
84215	2	14	4	20746.9	1.34	23.9	11.44	9.568	157.86	4.35	7.28	5.05	57.94	5.07	5	1.178	1.032	1.124	9.08	9.38	1.009	3532	19.87	14.52	1.219	5151	1.114
84215	2	14	4	20746.9	1.34	23.9	11.44	9.568	157.86	4.35	7.28	5.05	57.94	5.07	5	1.178	1.032	1.124	9.08	9.38	1.009	3532	19.87	14.52	1.219	5151	1.114
84215	2	14	4	20746.9	1.34	23.9	11.44	9.568	157.86	4.35	7.28	5.05	57.94	5.07	5	1.178	1.032	1.124	9.08	9.38	1.009	3532	19.87	14.52	1.219	5151	1.114
84221	2	16	3	57122.1	1.83	31.6	7	9.7	169	3.7	7.4	4.5	81.3	0.011	10	1.173	1	1.115	23.78	6.96	0.939	1824	12.65	11.02	0.892	4069	0.9155
84221	2	16	3	57122.1	1.83	31.6	7	9.7	169	3.7	7.4	4.5	81.3	0.011	10	1.173	1	1.115	23.78	6.96	0.939	1824	12.65	11.02	0.892	4069	0.9155
84221	2	16	3	57122.1	1.83	31.6	7	9.7	169	3.7	7.4	4.5	81.3	0.011	10	1.173	1	1.115	23.78	6.96	0.939	1824	12.65	11.02	0.892	4069	0.9155
84221	2	16	3	57122.1	1.83	31.6	7	9.7	169	3.7	7.4	4.5	81.3	0.011	10	1.173	1	1.115	23.78	6.96	0.939	1824	12.65	11.02	0.892	4069	0.9155
84233	1	17	3	29113.9	1.48	21	7	9.6	126	3.6	6.7	5.3	66	0.047	10	0.906	0.903	0.979	18.97	8.45	0.959	3620	15.01	6.87	0.703	3332	0.831
84233	1	17	3	29113.9	1.48	21	7	9.6	126	3.6	6.7	5.3	66	0.047	10	0.906	0.903	0.979	18.97	8.45	0.959	3620	15.01	6.87	0.703	3332	0.831
84233	1	17	3	29113.9	1.48	21	7	9.6	126	3.6	6.7	5.3	66	0.047	10	0.906	0.903	0.979	18.97	8.45	0.959	3620	15.01	6.87	0.703	3332	0.831
84233	1	17	3	29113.9	1.48	21	7	9.6	126	3.6	6.7	5.3	66	0.047	10	0.906	0.903	0.979	18.97	8.45	0.959	3620	15.01	6.87	0.703	3332	0.831
84243	2	16	5	7138.58	1.23	26.5	21	9.5	181	4.2	7.4	6.2	34.1	0.082	10	1.036	0.877	1.058	3.49	3.71	0.343	1212	7.83	7.98	0.283	997	0.313
84243	2	16	5	7138.58	1.23	26.5	21	9.5	181	4.2	7.4	6.2	34.1	0.082	10	1.036	0.877	1.058	3.49	3.71	0.343	1212	7.83	7.98	0.283	997	0.313
84243	2	16	5	7138.58	1.23	26.5	21	9.5	181	4.2	7.4	6.2	34.1	0.082	10	1.036	0.877	1.058	3.49	3.71	0.343	1212	7.83	7.98	0.283	997	0.313
84243	2	16	5	7138.58	1.23	26.5	21	9.5	181	4.2	7.4	6.2	34.1	0.082	10	1.036	0.877	1.058	3.49	3.71	0.343	1212	7.83	7.98	0.283	997	0.313
84247	2	16	3	46646.7	4.12	22.2	14	9.2	221	4.1	6.7	3.6	115	0.059	10	1.107	0.946	1.094	16.25	21.4	0.774	2901	7.97	9.64	0.613	1636	0.6935
84247	2	16	3	46646.7	4.12	22.2	14	9.2	221	4.1	6.7	3.6	115	0.059	10	1.107	0.946	1.094	16.25	21.4	0.774	2901	7.97	9.64	0.613	1636	0.6935
84247	2	16	3	46646.7	4.12	22.2	14	9.2	221	4.1	6.7	3.6	115	0.059	10	1.107	0.946	1.094	16.25	21.4	0.774	2901	7.97	9.64	0.613	1636	0.6935
84247	2	16	3	46646.7	4.12	22.2	14	9.2	221	4.1	6.7	3.6	115	0.059	10	1.107	0.946	1.094	16.25	21.4	0.774	2901	7.97	9.64	0.613	1636	0.6935
84252	1	10	4	13291.7	0.85	17.6	11.44	9.568	157.86	4.35	7.28	5.05	87.2	1.53	7	0.669	0.627	0.758	8.84	6.84	0.319	1413	20.52	4.05	0.597	2959	0.458
84252	1	10	4	13291.7	0.85	17.6	11.44	9.568	157.86	4.35	7.28	5.05	87.2	1.53	7	0.669	0.627	0.758	8.84	6.84	0.319	1413	20.52	4.05	0.597	2959	0.458
84252	1	10	4	13291.7	0.85	17.6	11.44	9.568	157.86	4.35	7.28	5.05	87.2	1.53	7	0.669	0.627	0.758	8.84	6.84	0.319	1413	20.52	4.05	0.597	2959	0.458
84252	1	10	4	13291.7	0.85	17.6	11.44	9.568	157.86	4.35	7.28	5.05	87.2	1.53	7	0.669	0.627	0.758	8.84	6.84	0.319	1413	20.52	4.05	0.597	2959	0.458
84253	2	14	2	18509.7	0.28	20.6	9	9.3	133	4.1	6.6	3.6	45.2	0.011	3	0.748	0.854	0.936	34.23	11.88	2.179	5938	10.55	10.48	1.39	2086	1.7845
84253	2	14	2	18509.7	0.28	20.6	9	9.3	133	4.1	6.6	3.6	45.2	0.011	3	0.748	0.854	0.936	34.23	11.88	2.179	5938	10.55	10.48	1.39	2086	1.7845
84253	2	14	2	18509.7	0.28	20.6	9	9.3	133	4.1	6.6	3.6	45.2	0.011	3	0.748	0.854	0.936	34.23	11.88	2.179	5938	10.55	10.48	1.39	2086	1.7845
84253	2	14	2	18509.7	0.28	20.6	9	9.3	133	4.1	6.6	3.6	45.2	0.011	3	0.748	0.854	0.936	34.23	11.88	2.179	5938	10.55	10.48	1.39	2086	1.7845
84270	1	12	3	43212.5	0.25	19.8	13	9.8	196	4	6.7	3.9	78.9	0.036	7	0.762	0.777	0.88	10.68	11.23	1.029	2907	9.57	7.94	0.828	1784	0.9285
84270	1	12	3	43212.5	0.25	19.8	13	9.8	196	4	6.7	3.9	78.9	0.036	7	0.762	0.777	0.88	10.68	11.23	1.029	2907	9.57	7.94	0.828	1784	0.9285
84270	1	12	3	43212.5	0.25	19.8	13	9.8	196	4	6.7	3.9	78.9	0.036	7	0.762	0.777	0.88	10.68	11.23	1.029	2907	9.57	7.94	0.828	1784	0.9285
84270	1	12	3	43212.5	0.25	19.8	13	9.8	196	4	6.7	3.9	78.9	0.036	7	0.762	0.777	0.88	10.68	11.23	1.029	2907	9.57	7.94	0.828	1784	0.9285
84278	2	14	2	23403.5	1.36	29.6	11	9.2	180	3.9	7.5	4.5	41.6	0.188	3	1.001	0.914	1.01	7.65	7.48	0.856	4284	10.48	6.04	0.463	2713	0.6595
84278	2	14	2	23403.5	1.36	29.6	11	9.2	180	3.9	7.5	4.5	41.6	0.188	3	1.001	0.914	1.01	7.65	7.48	0.856	4284	10.48	6.04	0.463	2713	0.6595
84278	2	14	2	23403.5	1.36	29.6	11	9.2	180	3.9	7.5	4.5	41.6	0.188	3	1.001	0.914	1.01	7.65	7.48	0.856	4284	10.48	6.04	0.463	2713	0.6595
84278	2	14	2	23403.5	1.36	29.6	11	9.2	180	3.9	7.5	4.5	41.6	0.188	3	1.001	0.914	1.01	7.65	7.48	0.856	4284	10.48	6.04	0.463	2713	0.6595
84281	1	12	5	7446.11	1.76	18.6	11.44	9.568	157.86	4.35	7.28	5.05	57.94	5.07	5	0.788	0.811	0.88	9.35	9.31	0.787	3581	7.15	6.94	0.819	2411	0.803
84281	1	12	5	7446.11	1.76	18.6	11.44	9.568	157.86	4.35	7.28	5.05	57.94	5.07	5	0.788	0.811	0.88	9.35	9.31	0.787	3581	7.15	6.94	0.819	2411	0.803
84281	1	12	5	7446.11	1.76	18.6	11.44	9.568	157.86	4.35	7.28	5.05	57.94	5.07	5	0.788	0.811	0.88	9.35	9.31	0.787	3581	7.15	6.94	0.819	2411	0.803
84281	1	12	5	7446.11	1.76	18.6	11.44	9.568	157.86	4.35	7.28	5.05	57.94	5.07	5	0.788	0.811	0.88	9.35	9.31	0.787	3581	7.15	6.94	0.819	2411	0.803
84282	2	18	1	12397.9	3.98	21.5	11.44	9.568	157.86	4.35	7.28	5.05	57.94	5.07	10	0.867	0.792	0.911	2.38	1.36	0.491	1188	11.71	4.58	0.663	2439	0.577
84282	2	18	1	12397.9	3.98	21.5	11.44	9.568	157.86	4.35	7.28	5.05	57.94	5.07	10	0.867	0.792	0.911	2.38	1.36	0.491	1188	11.71	4.58	0.663	2439	0.577
84282	2	18	1	12397.9	3.98	21.5	11.44	9.568	157.86	4.35	7.28	5.05	57.94	5.07	10	0.867	0.792	0.911	2.38	1.36	0.491	1188	11.71	4.58	0.663	2439	0.577
84282	2	18	1	12397.9	3.98	21.5	11.44	9.568	157.86	4.35	7.28	5.05	57.94	5.07	10	0.867	0.792	0.911	2.38	1.36	0.491	1188	11.71	4.58	0.663	2439	0.577
84286	2	13	1	13931.5	1	25.7	13	10	111	3.9	7.5	2.9	57.9	0.222	7	1.167	1.013	1.106	17.61	8.06	0.897	3634	25.57	6.03	0.482	3312	0.6895
84286	2	13	1	13931.5	1	25.7	13	10	111	3.9	7.5	2.9	57.9	0.222	7	1.167	1.013	1.106	17.61	8.06	0.897	3634	25.57	6.03	0.482	3312	0.6895
84286	2	13	1	13931.5	1	25.7	13	10	111	3.9	7.5	2.9	57.9	0.222	7	1.167	1.013	1.106	17.61	8.06	0.897	3634	25.57	6.03	0.482	3312	0.6895
84286	2	13	1	13931.5	1	25.7	13	10	111	3.9	7.5	2.9	57.9	0.222	7	1.167	1.013	1.106	17.61	8.06	0.897	3634	25.57	6.03	0.482	3312	0.6895
84297	1	12	4	10617.8	2.017	22.6	13	9.3	162	4.8	7.3	4.3	44.6	0.026	4	0.972	0.957	1.042	13.68	14.8	0.829	6931	12.04	14.13	0.952	4092	0.8905
84297	1	12	4	10617.8	2.017	22.6	13	9.3	162	4.8	7.3	4.3	44.6	0.026	4	0.972	0.957	1.042	13.68	14.8	0.829	6931	12.04	14.13	0.952	4092	0.8905
84297	1	12	4	10617.8	2.017	22.6	13	9.3	162	4.8	7.3	4.3	44.6	0.026	4	0.972	0.957	1.042	13.68	14.8	0.829	6931	12.04	14.13	0.952	4092	0.8905
84297	1	12	4	10617.8	2.017	22.6	13	9.3	162	4.8	7.3	4.3	44.6	0.026	4	0.972	0.957	1.042	13.68	14.8	0.829	6931	12.04	14.13	0.952	4092	0.8905
84304	1	8	2	11060.3	1.41	27.1	11.44	9.568	157.86	4.35	7.28	5.05	50.8	0.02	2	0.649	0.677	0.763	18.6	6.43	0.611	2611	26.33	15.2	0.842	6010	0.7265
84304	1	8	2	11060.3	1.41	27.1	11.44	9.568	157.86	4.35	7.28	5.05	50.8	0.02	2	0.649	0.677	0.763	18.6	6.43	0.611	2611	26.33	15.2	0.842	6010	0.7265
84304	1	8	2	11060.3	1.41	27.1	11.44	9.568	157.86	4.35	7.28	5.05	50.8	0.02	2	0.649	0.677	0.763	18.6	6.43	0.611	2611	26.33	15.2	0.842	6010	0.7265
84304	1	8	2	11060.3	1.41	27.1	11.44	9.568	157.86	4.35	7.28	5.05	50.8	0.02	2	0.649	0.677	0.763	18.6	6.43	0.611	2611	26.33	15.2	0.842	6010	0.7265
84307	1	8	1	17649.6	0.38	22.7	11.44	9.568	157.86	4.35	7.28	5.05	57	0.137	3	0.583	0.596	0.724	11.54	11.55	0.504	2858	11.35	7.63	0.799	4111	0.6515
84307	1	8	1	17649.6	0.38	22.7	11.44	9.568	157.86	4.35	7.28	5.05	57	0.137	3	0.583	0.596	0.724	11.54	11.55	0.504	2858	11.35	7.63	0.799	4111	0.6515
84307	1	8	1	17649.6	0.38	22.7	11.44	9.568	157.86	4.35	7.28	5.05	57	0.137	3	0.583	0.596	0.724	11.54	11.55	0.504	2858	11.35	7.63	0.799	4111	0.6515
84307	1	8	1	17649.6	0.38	22.7	11.44	9.568	157.86	4.35	7.28	5.05	57	0.137	3	0.583	0.596	0.724	11.54	11.55	0.504	2858	11.35	7.63	0.799	4111	0.6515
84310	1	15	1	19491.7	1.22	22.6	12	9.6	126	4.8	7.8	5.6	51.6	0.011	0	0.869	0.77	0.873	15.99	16.62	1.756	4322	30.62	21.56	1.388	4733	1.572
84310	1	15	1	19491.7	1.22	22.6	12	9.6	126	4.8	7.8	5.6	51.6	0.011	0	0.869	0.77	0.873	15.99	16.62	1.756	4322	30.62	21.56	1.388	4733	1.572
84310	1	15	1	19491.7	1.22	22.6	12	9.6	126	4.8	7.8	5.6	51.6	0.011	0	0.869	0.77	0.873	15.99	16.62	1.756	4322	30.62	21.56	1.388	4733	1.572
84310	1	15	1	19491.7	1.22	22.6	12	9.6	126	4.8	7.8	5.6	51.6	0.011	0	0.869	0.77	0.873	15.99	16.62	1.756	4322	30.62	21.56	1.388	4733	1.572
84314	1	14	4	14707	0.7	34.4	10	10.1	187	3.5	7.3	7	29.9	0.108	4	1.284	1.285	1.33	8.6	4.47	0.65	3302	7.29	3.54	0.52	2376	0.585
84314	1	14	4	14707	0.7	34.4	10	10.1	187	3.5	7.3	7	29.9	0.108	4	1.284	1.285	1.33	8.6	4.47	0.65	3302	7.29	3.54	0.52	2376	0.585
84314	1	14	4	14707	0.7	34.4	10	10.1	187	3.5	7.3	7	29.9	0.108	4	1.284	1.285	1.33	8.6	4.47	0.65	3302	7.29	3.54	0.52	2376	0.585
84314	1	14	4	14707	0.7	34.4	10	10.1	187	3.5	7.3	7	29.9	0.108	4	1.284	1.285	1.33	8.6	4.47	0.65	3302	7.29	3.54	0.52	2376	0.585
84325	2	17	3	59614	2.76	22.2	9	9.3	145	3.8	6.9	5.5	127	0.011	10	1.181	1.058	1.257	14.91	10.91	0.903	4081	7.57	5.27	0.469	2529	0.686
84325	2	17	3	59614	2.76	22.2	9	9.3	145	3.8	6.9	5.5	127	0.011	10	1.181	1.058	1.257	14.91	10.91	0.903	4081	7.57	5.27	0.469	2529	0.686
84325	2	17	3	59614	2.76	22.2	9	9.3	145	3.8	6.9	5.5	127	0.011	10	1.181	1.058	1.257	14.91	10.91	0.903	4081	7.57	5.27	0.469	2529	0.686
84325	2	17	3	59614	2.76	22.2	9	9.3	145	3.8	6.9	5.5	127	0.011	10	1.181	1.058	1.257	14.91	10.91	0.903	4081	7.57	5.27	0.469	2529	0.686
84326	1	13	3	52790.1	3.52	16.8	14	10	151	4.9	7.4	3.7	78.9	0.011	5	0.693	0.835	0.931	6.75	4.24	0.561	2078	12.55	8.75	1.425	3630	0.993
84326	1	13	3	52790.1	3.52	16.8	14	10	151	4.9	7.4	3.7	78.9	0.011	5	0.693	0.835	0.931	6.75	4.24	0.561	2078	12.55	8.75	1.425	3630	0.993
84326	1	13	3	52790.1	3.52	16.8	14	10	151	4.9	7.4	3.7	78.9	0.011	5	0.693	0.835	0.931	6.75	4.24	0.561	2078	12.55	8.75	1.425	3630	0.993
84326	1	13	3	52790.1	3.52	16.8	14	10	151	4.9	7.4	3.7	78.9	0.011	5	0.693	0.835	0.931	6.75	4.24	0.561	2078	12.55	8.75	1.425	3630	0.993
84328	1	16	4	22599.3	2.017	19.8	12	9.9	150	3.7	7.7	7.3	57.2	0.011	10	0.907	0.967	1.108	3.28	0.7	0.324	749	6.27	5.53	0.436	1656	0.38
84328	1	16	4	22599.3	2.017	19.8	12	9.9	150	3.7	7.7	7.3	57.2	0.011	10	0.907	0.967	1.108	3.28	0.7	0.324	749	6.27	5.53	0.436	1656	0.38
84328	1	16	4	22599.3	2.017	19.8	12	9.9	150	3.7	7.7	7.3	57.2	0.011	10	0.907	0.967	1.108	3.28	0.7	0.324	749	6.27	5.53	0.436	1656	0.38
84328	1	16	4	22599.3	2.017	19.8	12	9.9	150	3.7	7.7	7.3	57.2	0.011	10	0.907	0.967	1.108	3.28	0.7	0.324	749	6.27	5.53	0.436	1656	0.38
84330	2	14	1	16282.4	1.65	25.4	9	9.4	128	4.6	6.9	5	60.3	0.044	4	1.017	0.9	1.002	23.32	14.67	2.107	5553	10.18	7.32	0.828	3436	1.4675
84330	2	14	1	16282.4	1.65	25.4	9	9.4	128	4.6	6.9	5	60.3	0.044	4	1.017	0.9	1.002	23.32	14.67	2.107	5553	10.18	7.32	0.828	3436	1.4675
84330	2	14	1	16282.4	1.65	25.4	9	9.4	128	4.6	6.9	5	60.3	0.044	4	1.017	0.9	1.002	23.32	14.67	2.107	5553	10.18	7.32	0.828	3436	1.4675
84330	2	14	1	16282.4	1.65	25.4	9	9.4	128	4.6	6.9	5	60.3	0.044	4	1.017	0.9	1.002	23.32	14.67	2.107	5553	10.18	7.32	0.828	3436	1.4675
84331	1	14	3	26343.9	0.82	29.8	8	9.4	169	5	7.1	11.5	69.6	0.016	6	1.063	0.931	0.97	17.28	9.74	1.107	3649	10.65	12.81	0.902	2556	1.0045
84331	1	14	3	26343.9	0.82	29.8	8	9.4	169	5	7.1	11.5	69.6	0.016	6	1.063	0.931	0.97	17.28	9.74	1.107	3649	10.65	12.81	0.902	2556	1.0045
84331	1	14	3	26343.9	0.82	29.8	8	9.4	169	5	7.1	11.5	69.6	0.016	6	1.063	0.931	0.97	17.28	9.74	1.107	3649	10.65	12.81	0.902	2556	1.0045
84331	1	14	3	26343.9	0.82	29.8	8	9.4	169	5	7.1	11.5	69.6	0.016	6	1.063	0.931	0.97	17.28	9.74	1.107	3649	10.65	12.81	0.902	2556	1.0045
84340	2	16	2	25032.5	3	24.6	12	9.7	116	4.1	8.1	3.2	62.5	0.011	10	1.087	0.882	1.123	18.08	11.9	0.585	2296	21.35	6.34	0.674	1039	0.6295
84340	2	16	2	25032.5	3	24.6	12	9.7	116	4.1	8.1	3.2	62.5	0.011	10	1.087	0.882	1.123	18.08	11.9	0.585	2296	21.35	6.34	0.674	1039	0.6295
84340	2	16	2	25032.5	3	24.6	12	9.7	116	4.1	8.1	3.2	62.5	0.011	10	1.087	0.882	1.123	18.08	11.9	0.585	2296	21.35	6.34	0.674	1039	0.6295
84340	2	16	2	25032.5	3	24.6	12	9.7	116	4.1	8.1	3.2	62.5	0.011	10	1.087	0.882	1.123	18.08	11.9	0.585	2296	21.35	6.34	0.674	1039	0.6295
84342	2	9	4	10931.2	0.93	16.3	11.44	9.568	157.86	4.35	7.28	5.05	57.94	5.07	7	0.815	0.708	0.864	17	8.73	1.14	1786	9.6	6.64	0.874	2919	1.007
84342	2	9	4	10931.2	0.93	16.3	11.44	9.568	157.86	4.35	7.28	5.05	57.94	5.07	7	0.815	0.708	0.864	17	8.73	1.14	1786	9.6	6.64	0.874	2919	1.007
84342	2	9	4	10931.2	0.93	16.3	11.44	9.568	157.86	4.35	7.28	5.05	57.94	5.07	7	0.815	0.708	0.864	17	8.73	1.14	1786	9.6	6.64	0.874	2919	1.007
84342	2	9	4	10931.2	0.93	16.3	11.44	9.568	157.86	4.35	7.28	5.05	57.94	5.07	7	0.815	0.708	0.864	17	8.73	1.14	1786	9.6	6.64	0.874	2919	1.007
84356	1	8	1	13770.3	0.92	18	11.44	9.568	157.86	4.35	7.28	5.05	59.8	0.011	4	0.594	0.616	0.764	20.64	11.31	0.355	2797	18.22	6.13	0.789	3050	0.572
84356	1	8	1	13770.3	0.92	18	11.44	9.568	157.86	4.35	7.28	5.05	59.8	0.011	4	0.594	0.616	0.764	20.64	11.31	0.355	2797	18.22	6.13	0.789	3050	0.572
84356	1	8	1	13770.3	0.92	18	11.44	9.568	157.86	4.35	7.28	5.05	59.8	0.011	4	0.594	0.616	0.764	20.64	11.31	0.355	2797	18.22	6.13	0.789	3050	0.572
84356	1	8	1	13770.3	0.92	18	11.44	9.568	157.86	4.35	7.28	5.05	59.8	0.011	4	0.594	0.616	0.764	20.64	11.31	0.355	2797	18.22	6.13	0.789	3050	0.572
84371	1	15	3	25089.2	1.23	22.7	16	9.5	134	3.7	7	5.2	64.9	0.083	7	1.004	1.002	1.107	49.63	47.47	2.187	10198	15.33	15.7	0.879	4609	1.533
84371	1	15	3	25089.2	1.23	22.7	16	9.5	134	3.7	7	5.2	64.9	0.083	7	1.004	1.002	1.107	49.63	47.47	2.187	10198	15.33	15.7	0.879	4609	1.533
84371	1	15	3	25089.2	1.23	22.7	16	9.5	134	3.7	7	5.2	64.9	0.083	7	1.004	1.002	1.107	49.63	47.47	2.187	10198	15.33	15.7	0.879	4609	1.533
84371	1	15	3	25089.2	1.23	22.7	16	9.5	134	3.7	7	5.2	64.9	0.083	7	1.004	1.002	1.107	49.63	47.47	2.187	10198	15.33	15.7	0.879	4609	1.533
84385	1	18	3	50696.5	1.44	29.7	13	9.9	247	3.4	8.1	7.3	31.9	0.015	10	1.061	0.967	1.131	20.33	18.47	0.403	2403	3.94	8.96	0.647	3189	0.525
84385	1	18	3	50696.5	1.44	29.7	13	9.9	247	3.4	8.1	7.3	31.9	0.015	10	1.061	0.967	1.131	20.33	18.47	0.403	2403	3.94	8.96	0.647	3189	0.525
84385	1	18	3	50696.5	1.44	29.7	13	9.9	247	3.4	8.1	7.3	31.9	0.015	10	1.061	0.967	1.131	20.33	18.47	0.403	2403	3.94	8.96	0.647	3189	0.525
84385	1	18	3	50696.5	1.44	29.7	13	9.9	247	3.4	8.1	7.3	31.9	0.015	10	1.061	0.967	1.131	20.33	18.47	0.403	2403	3.94	8.96	0.647	3189	0.525
84391	1	18	3	93908.5	4.58	16.6	12	9.9	189	3.7	7.4	6.5	58.2	0.079	10	0.946	1.002	1.134	13.64	9.22	0.866	3394	6.33	7.34	0.354	1465	0.61
84391	1	18	3	93908.5	4.58	16.6	12	9.9	189	3.7	7.4	6.5	58.2	0.079	10	0.946	1.002	1.134	13.64	9.22	0.866	3394	6.33	7.34	0.354	1465	0.61
84391	1	18	3	93908.5	4.58	16.6	12	9.9	189	3.7	7.4	6.5	58.2	0.079	10	0.946	1.002	1.134	13.64	9.22	0.866	3394	6.33	7.34	0.354	1465	0.61
84391	1	18	3	93908.5	4.58	16.6	12	9.9	189	3.7	7.4	6.5	58.2	0.079	10	0.946	1.002	1.134	13.64	9.22	0.866	3394	6.33	7.34	0.354	1465	0.61
84399	2	17	3	79941.9	5	29.1	10	9.6	173	4.2	7	3.9	63.2	0.039	10	1	0.866	1.009	10.81	8.71	1.03	2960	7.49	3.4	0.568	2855	0.799
84399	2	17	3	79941.9	5	29.1	10	9.6	173	4.2	7	3.9	63.2	0.039	10	1	0.866	1.009	10.81	8.71	1.03	2960	7.49	3.4	0.568	2855	0.799
84399	2	17	3	79941.9	5	29.1	10	9.6	173	4.2	7	3.9	63.2	0.039	10	1	0.866	1.009	10.81	8.71	1.03	2960	7.49	3.4	0.568	2855	0.799
84399	2	17	3	79941.9	5	29.1	10	9.6	173	4.2	7	3.9	63.2	0.039	10	1	0.866	1.009	10.81	8.71	1.03	2960	7.49	3.4	0.568	2855	0.799
84401	2	19	4	16193	2.017	21.8	11	9.7	152	4.3	7.7	2.8	52.6	0.027	10	0.955	0.885	1.042	8.99	7.06	0.633	3880	14.22	8.71	0.964	4674	0.7985
84401	2	19	4	16193	2.017	21.8	11	9.7	152	4.3	7.7	2.8	52.6	0.027	10	0.955	0.885	1.042	8.99	7.06	0.633	3880	14.22	8.71	0.964	4674	0.7985
84401	2	19	4	16193	2.017	21.8	11	9.7	152	4.3	7.7	2.8	52.6	0.027	10	0.955	0.885	1.042	8.99	7.06	0.633	3880	14.22	8.71	0.964	4674	0.7985
84401	2	19	4	16193	2.017	21.8	11	9.7	152	4.3	7.7	2.8	52.6	0.027	10	0.955	0.885	1.042	8.99	7.06	0.633	3880	14.22	8.71	0.964	4674	0.7985
84406	1	9	2	9487.85	2.017	17.5	11.44	9.568	157.86	4.35	7.28	5.05	71.4	0.017	7	0.661	0.73	0.859	21.93	17.53	1.355	4754	14.57	14.5	1.018	3247	1.1865
84406	1	9	2	9487.85	2.017	17.5	11.44	9.568	157.86	4.35	7.28	5.05	71.4	0.017	7	0.661	0.73	0.859	21.93	17.53	1.355	4754	14.57	14.5	1.018	3247	1.1865
84406	1	9	2	9487.85	2.017	17.5	11.44	9.568	157.86	4.35	7.28	5.05	71.4	0.017	7	0.661	0.73	0.859	21.93	17.53	1.355	4754	14.57	14.5	1.018	3247	1.1865
84406	1	9	2	9487.85	2.017	17.5	11.44	9.568	157.86	4.35	7.28	5.05	71.4	0.017	7	0.661	0.73	0.859	21.93	17.53	1.355	4754	14.57	14.5	1.018	3247	1.1865
84414	1	16	3	48006.1	2.29	25.9	9	9.6	128	3.4	7.6	6.7	63.2	0.011	10	1.048	0.964	1.053	9.2	10.5	0.636	3029	32.97	25.6	1.423	3855	1.0295
84414	1	16	3	48006.1	2.29	25.9	9	9.6	128	3.4	7.6	6.7	63.2	0.011	10	1.048	0.964	1.053	9.2	10.5	0.636	3029	32.97	25.6	1.423	3855	1.0295
84414	1	16	3	48006.1	2.29	25.9	9	9.6	128	3.4	7.6	6.7	63.2	0.011	10	1.048	0.964	1.053	9.2	10.5	0.636	3029	32.97	25.6	1.423	3855	1.0295
84414	1	16	3	48006.1	2.29	25.9	9	9.6	128	3.4	7.6	6.7	63.2	0.011	10	1.048	0.964	1.053	9.2	10.5	0.636	3029	32.97	25.6	1.423	3855	1.0295
84417	2	18	5	8662.43	4.22	28.2	16	9.5	184	4.1	8.3	4.6	27.7	0.024	10	1.315	1.059	1.193	14.42	9.69	1.263	4899	7.95	8.63	0.385	2178	0.824
84417	2	18	5	8662.43	4.22	28.2	16	9.5	184	4.1	8.3	4.6	27.7	0.024	10	1.315	1.059	1.193	14.42	9.69	1.263	4899	7.95	8.63	0.385	2178	0.824
84417	2	18	5	8662.43	4.22	28.2	16	9.5	184	4.1	8.3	4.6	27.7	0.024	10	1.315	1.059	1.193	14.42	9.69	1.263	4899	7.95	8.63	0.385	2178	0.824
84417	2	18	5	8662.43	4.22	28.2	16	9.5	184	4.1	8.3	4.6	27.7	0.024	10	1.315	1.059	1.193	14.42	9.69	1.263	4899	7.95	8.63	0.385	2178	0.824
84421	1	12	2	20513.5	1.51	16.6	6	9.5	147	5.2	6.8	5.4	28.3	1.29	7	0.649	0.635	0.738	9.73	6.36	1.123	4180	10.36	8	0.686	2375	0.9045
84421	1	12	2	20513.5	1.51	16.6	6	9.5	147	5.2	6.8	5.4	28.3	1.29	7	0.649	0.635	0.738	9.73	6.36	1.123	4180	10.36	8	0.686	2375	0.9045
84421	1	12	2	20513.5	1.51	16.6	6	9.5	147	5.2	6.8	5.4	28.3	1.29	7	0.649	0.635	0.738	9.73	6.36	1.123	4180	10.36	8	0.686	2375	0.9045
84421	1	12	2	20513.5	1.51	16.6	6	9.5	147	5.2	6.8	5.4	28.3	1.29	7	0.649	0.635	0.738	9.73	6.36	1.123	4180	10.36	8	0.686	2375	0.9045
84430	1	9	5	11508.3	2	14.7	11.44	9.568	157.86	4.35	7.28	5.05	66	0.017	0	0.52	0.502	0.624	15.21	18.86	0.818	2920	10.91	5.95	0.655	1953	0.7365
84430	1	9	5	11508.3	2	14.7	11.44	9.568	157.86	4.35	7.28	5.05	66	0.017	0	0.52	0.502	0.624	15.21	18.86	0.818	2920	10.91	5.95	0.655	1953	0.7365
84430	1	9	5	11508.3	2	14.7	11.44	9.568	157.86	4.35	7.28	5.05	66	0.017	0	0.52	0.502	0.624	15.21	18.86	0.818	2920	10.91	5.95	0.655	1953	0.7365
84430	1	9	5	11508.3	2	14.7	11.44	9.568	157.86	4.35	7.28	5.05	66	0.017	0	0.52	0.502	0.624	15.21	18.86	0.818	2920	10.91	5.95	0.655	1953	0.7365
84433	1	18	4	11682.2	1.98	29.6	11	9.6	144	4	7.6	4.4	37.2	2.92	10	1.04	0.96	1.014	8.26	12.79	0.787	4484	3.57	3.01	0.385	1089	0.586
84433	1	18	4	11682.2	1.98	29.6	11	9.6	144	4	7.6	4.4	37.2	2.92	10	1.04	0.96	1.014	8.26	12.79	0.787	4484	3.57	3.01	0.385	1089	0.586
84433	1	18	4	11682.2	1.98	29.6	11	9.6	144	4	7.6	4.4	37.2	2.92	10	1.04	0.96	1.014	8.26	12.79	0.787	4484	3.57	3.01	0.385	1089	0.586
84433	1	18	4	11682.2	1.98	29.6	11	9.6	144	4	7.6	4.4	37.2	2.92	10	1.04	0.96	1.014	8.26	12.79	0.787	4484	3.57	3.01	0.385	1089	0.586
84436	1	16	1	14754.1	2.31	21.2	18	9.7	140	4.8	7.8	7.9	68.5	0.047	10	0.98	0.992	1.063	6.37	8.37	0.738	2386	16.34	22.48	1.977	6070	1.3575
84436	1	16	1	14754.1	2.31	21.2	18	9.7	140	4.8	7.8	7.9	68.5	0.047	10	0.98	0.992	1.063	6.37	8.37	0.738	2386	16.34	22.48	1.977	6070	1.3575
84436	1	16	1	14754.1	2.31	21.2	18	9.7	140	4.8	7.8	7.9	68.5	0.047	10	0.98	0.992	1.063	6.37	8.37	0.738	2386	16.34	22.48	1.977	6070	1.3575
84436	1	16	1	14754.1	2.31	21.2	18	9.7	140	4.8	7.8	7.9	68.5	0.047	10	0.98	0.992	1.063	6.37	8.37	0.738	2386	16.34	22.48	1.977	6070	1.3575
84446	1	14	4	17915.2	1.69	37.7	12	9.8	109	5.5	7.3	5.4	32.2	0.036	5	1.053	1.185	1.244	20.39	13.04	1.531	6431	20.89	17.26	1.541	8298	1.536
84446	1	14	4	17915.2	1.69	37.7	12	9.8	109	5.5	7.3	5.4	32.2	0.036	5	1.053	1.185	1.244	20.39	13.04	1.531	6431	20.89	17.26	1.541	8298	1.536
84446	1	14	4	17915.2	1.69	37.7	12	9.8	109	5.5	7.3	5.4	32.2	0.036	5	1.053	1.185	1.244	20.39	13.04	1.531	6431	20.89	17.26	1.541	8298	1.536
84446	1	14	4	17915.2	1.69	37.7	12	9.8	109	5.5	7.3	5.4	32.2	0.036	5	1.053	1.185	1.244	20.39	13.04	1.531	6431	20.89	17.26	1.541	8298	1.536
84450	2	18	1	14949.9	0.99	19.9	16	9.4	155	3.8	7.4	4.5	70.1	0.104	10	1.029	0.914	1.04	12.03	8.61	0.833	5104	13.37	15.51	1.358	5096	1.0955
84450	2	18	1	14949.9	0.99	19.9	16	9.4	155	3.8	7.4	4.5	70.1	0.104	10	1.029	0.914	1.04	12.03	8.61	0.833	5104	13.37	15.51	1.358	5096	1.0955
84450	2	18	1	14949.9	0.99	19.9	16	9.4	155	3.8	7.4	4.5	70.1	0.104	10	1.029	0.914	1.04	12.03	8.61	0.833	5104	13.37	15.51	1.358	5096	1.0955
84450	2	18	1	14949.9	0.99	19.9	16	9.4	155	3.8	7.4	4.5	70.1	0.104	10	1.029	0.914	1.04	12.03	8.61	0.833	5104	13.37	15.51	1.358	5096	1.0955
84457	2	19	3	47389.3	2.63	28.2	6	9.9	110	4.3	6.9	4.8	80	0.076	10	0.961	0.867	0.983	14.08	21.73	1.293	3721	11.99	8.63	0.859	3352	1.076
84457	2	19	3	47389.3	2.63	28.2	6	9.9	110	4.3	6.9	4.8	80	0.076	10	0.961	0.867	0.983	14.08	21.73	1.293	3721	11.99	8.63	0.859	3352	1.076
84457	2	19	3	47389.3	2.63	28.2	6	9.9	110	4.3	6.9	4.8	80	0.076	10	0.961	0.867	0.983	14.08	21.73	1.293	3721	11.99	8.63	0.859	3352	1.076
84457	2	19	3	47389.3	2.63	28.2	6	9.9	110	4.3	6.9	4.8	80	0.076	10	0.961	0.867	0.983	14.08	21.73	1.293	3721	11.99	8.63	0.859	3352	1.076
84509	2	13	4	21528.6	0.15	29.8	10	9.2	167	3.9	7.1	5.2	34.2	0.394	2	0.799	0.803	0.884	10.78	7.11	0.76	2979	7.78	4.75	0.442	745	0.601
84509	2	13	4	21528.6	0.15	29.8	10	9.2	167	3.9	7.1	5.2	34.2	0.394	2	0.799	0.803	0.884	10.78	7.11	0.76	2979	7.78	4.75	0.442	745	0.601
84509	2	13	4	21528.6	0.15	29.8	10	9.2	167	3.9	7.1	5.2	34.2	0.394	2	0.799	0.803	0.884	10.78	7.11	0.76	2979	7.78	4.75	0.442	745	0.601
84509	2	13	4	21528.6	0.15	29.8	10	9.2	167	3.9	7.1	5.2	34.2	0.394	2	0.799	0.803	0.884	10.78	7.11	0.76	2979	7.78	4.75	0.442	745	0.601
84512	1	9	4	12154.6	0.04	18.1	11.44	9.568	157.86	4.35	7.28	5.05	59	1.36	2	0.63	0.658	0.79	10.13	6.19	0.742	3453	2.72	1.62	0.214	971	0.478
84512	1	9	4	12154.6	0.04	18.1	11.44	9.568	157.86	4.35	7.28	5.05	59	1.36	2	0.63	0.658	0.79	10.13	6.19	0.742	3453	2.72	1.62	0.214	971	0.478
84512	1	9	4	12154.6	0.04	18.1	11.44	9.568	157.86	4.35	7.28	5.05	59	1.36	2	0.63	0.658	0.79	10.13	6.19	0.742	3453	2.72	1.62	0.214	971	0.478
84512	1	9	4	12154.6	0.04	18.1	11.44	9.568	157.86	4.35	7.28	5.05	59	1.36	2	0.63	0.658	0.79	10.13	6.19	0.742	3453	2.72	1.62	0.214	971	0.478
84515	2	10	1	13120.5	0.75	20.3	11.44	9.568	157.86	4.35	7.28	5.05	62.7	0.063	0	0.79	0.647	0.731	5.03	4.05	0.368	1621	45.52	37.64	1.652	3485	1.01
84515	2	10	1	13120.5	0.75	20.3	11.44	9.568	157.86	4.35	7.28	5.05	62.7	0.063	0	0.79	0.647	0.731	5.03	4.05	0.368	1621	45.52	37.64	1.652	3485	1.01
84515	2	10	1	13120.5	0.75	20.3	11.44	9.568	157.86	4.35	7.28	5.05	62.7	0.063	0	0.79	0.647	0.731	5.03	4.05	0.368	1621	45.52	37.64	1.652	3485	1.01
84515	2	10	1	13120.5	0.75	20.3	11.44	9.568	157.86	4.35	7.28	5.05	62.7	0.063	0	0.79	0.647	0.731	5.03	4.05	0.368	1621	45.52	37.64	1.652	3485	1.01
84518	1	11	2	13022.6	0.94	16.5	11.44	9.568	157.86	4.35	7.28	5.05	51.5	0.011	7	0.594	0.577	0.69	4.37	2.29	0.52	713	26.99	15.26	0.886	2767	0.703
84518	1	11	2	13022.6	0.94	16.5	11.44	9.568	157.86	4.35	7.28	5.05	51.5	0.011	7	0.594	0.577	0.69	4.37	2.29	0.52	713	26.99	15.26	0.886	2767	0.703
84518	1	11	2	13022.6	0.94	16.5	11.44	9.568	157.86	4.35	7.28	5.05	51.5	0.011	7	0.594	0.577	0.69	4.37	2.29	0.52	713	26.99	15.26	0.886	2767	0.703
84518	1	11	2	13022.6	0.94	16.5	11.44	9.568	157.86	4.35	7.28	5.05	51.5	0.011	7	0.594	0.577	0.69	4.37	2.29	0.52	713	26.99	15.26	0.886	2767	0.703
84540	2	18	4	13515.9	2.01	27.5	15	9.6	146	5.1	7.3	5.1	57.1	9.7	10	1.446	1.058	1.204	9.99	10.53	1.173	3659	7.79	4.5	0.557	2184	0.865
84540	2	18	4	13515.9	2.01	27.5	15	9.6	146	5.1	7.3	5.1	57.1	9.7	10	1.446	1.058	1.204	9.99	10.53	1.173	3659	7.79	4.5	0.557	2184	0.865
84540	2	18	4	13515.9	2.01	27.5	15	9.6	146	5.1	7.3	5.1	57.1	9.7	10	1.446	1.058	1.204	9.99	10.53	1.173	3659	7.79	4.5	0.557	2184	0.865
84540	2	18	4	13515.9	2.01	27.5	15	9.6	146	5.1	7.3	5.1	57.1	9.7	10	1.446	1.058	1.204	9.99	10.53	1.173	3659	7.79	4.5	0.557	2184	0.865
84559	1	10	4	12151.6	0.49	23.3	11.44	9.568	157.86	4.35	7.28	5.05	57.6	0.027	7	0.688	0.814	0.888	11.2	8.81	0.645	1374	11.45	9.62	1.068	1849	0.8565
[truncated: 4,967 more rows]
